# Supplementary material for: Highly Diverse Aquatic Microbial Communities Separated by Permafrost in Greenland Show Distinct Features According to Environmental Niches
Source: Front Microbiol. 2019 Jul 11;10:1583. doi: 10.3389/fmicb.2019.01583 (PMC6637822; doi:10.3389/fmicb.2019.01583)
Supplement: Supplementary file 3 [file Table_2.xlsx]

## Sheet: TableS2
Supplementary Table S2. Metabolic assignments of the bacterial taxa predicted with FAPROTAX.
# methanotrophy (318 records):
Bacteria; Proteobacteria; Alphaproteobacteria; Rhizobiales; Beijerinckiaceae; Methyloferula
Bacteria; Proteobacteria; Alphaproteobacteria; Rhizobiales; Beijerinckiaceae; Methyloferula
Bacteria; Proteobacteria; Alphaproteobacteria; Rhizobiales; Beijerinckiaceae; Methyloferula
Bacteria; Proteobacteria; Alphaproteobacteria; Rhizobiales; Beijerinckiaceae; Methyloferula
Bacteria; Proteobacteria; Alphaproteobacteria; Rhizobiales; Beijerinckiaceae; Methyloferula
Bacteria; Proteobacteria; Alphaproteobacteria; Rhizobiales; Beijerinckiaceae; Methyloferula
Bacteria; Proteobacteria; Alphaproteobacteria; Rhizobiales; Beijerinckiaceae; Methyloferula
Bacteria; Proteobacteria; Alphaproteobacteria; Rhizobiales; Beijerinckiaceae; Methyloferula
Bacteria; Proteobacteria; Alphaproteobacteria; Rhizobiales; Methylocystaceae; Albibacter
Bacteria; Proteobacteria; Alphaproteobacteria; Rhizobiales; Methylocystaceae; Albibacter
Bacteria; Proteobacteria; Alphaproteobacteria; Rhizobiales; Methylocystaceae; Albibacter
Bacteria; Proteobacteria; Alphaproteobacteria; Rhizobiales; Methylocystaceae; Albibacter
Bacteria; Proteobacteria; Alphaproteobacteria; Rhizobiales; Methylocystaceae; Albibacter
Bacteria; Proteobacteria; Alphaproteobacteria; Rhizobiales; Methylocystaceae; Albibacter
Bacteria; Proteobacteria; Alphaproteobacteria; Rhizobiales; Methylocystaceae; Albibacter
Bacteria; Proteobacteria; Alphaproteobacteria; Rhizobiales; Methylocystaceae; Albibacter
Bacteria; Proteobacteria; Alphaproteobacteria; Rhizobiales; Methylocystaceae; Hartmannibacter
Bacteria; Proteobacteria; Alphaproteobacteria; Rhizobiales; Methylocystaceae; Hartmannibacter
Bacteria; Proteobacteria; Alphaproteobacteria; Rhizobiales; Methylocystaceae; unclassified
Bacteria; Proteobacteria; Gammaproteobacteria; Methylococcales; CABC2E06; CABC2E06_ge
Bacteria; Proteobacteria; Gammaproteobacteria; Methylococcales; CABC2E06; CABC2E06_ge
Bacteria; Proteobacteria; Gammaproteobacteria; Methylococcales; CABC2E06; CABC2E06_ge
Bacteria; Proteobacteria; Gammaproteobacteria; Methylococcales; CABC2E06; CABC2E06_ge
Bacteria; Proteobacteria; Gammaproteobacteria; Methylococcales; CABC2E06; CABC2E06_ge
Bacteria; Proteobacteria; Gammaproteobacteria; Methylococcales; CABC2E06; CABC2E06_ge
Bacteria; Proteobacteria; Gammaproteobacteria; Methylococcales; CABC2E06; CABC2E06_ge
Bacteria; Proteobacteria; Gammaproteobacteria; Methylococcales; CABC2E06; CABC2E06_ge
Bacteria; Proteobacteria; Gammaproteobacteria; Methylococcales; CABC2E06; CABC2E06_ge
Bacteria; Proteobacteria; Gammaproteobacteria; Methylococcales; CABC2E06; CABC2E06_ge
Bacteria; Proteobacteria; Gammaproteobacteria; Methylococcales; CABC2E06; CABC2E06_ge
Bacteria; Proteobacteria; Gammaproteobacteria; Methylococcales; CABC2E06; CABC2E06_ge
Bacteria; Proteobacteria; Gammaproteobacteria; Methylococcales; CABC2E06; CABC2E06_ge
Bacteria; Proteobacteria; Gammaproteobacteria; Methylococcales; CABC2E06; CABC2E06_ge
Bacteria; Proteobacteria; Gammaproteobacteria; Methylococcales; CABC2E06; CABC2E06_ge
Bacteria; Proteobacteria; Gammaproteobacteria; Methylococcales; CABC2E06; CABC2E06_ge
Bacteria; Proteobacteria; Gammaproteobacteria; Methylococcales; CABC2E06; CABC2E06_ge
Bacteria; Proteobacteria; Gammaproteobacteria; Methylococcales; CABC2E06; CABC2E06_ge
Bacteria; Proteobacteria; Gammaproteobacteria; Methylococcales; CABC2E06; CABC2E06_ge
Bacteria; Proteobacteria; Gammaproteobacteria; Methylococcales; CABC2E06; CABC2E06_ge
Bacteria; Proteobacteria; Gammaproteobacteria; Methylococcales; CABC2E06; CABC2E06_ge
Bacteria; Proteobacteria; Gammaproteobacteria; Methylococcales; Crenotrichaceae; Crenothrix
Bacteria; Proteobacteria; Gammaproteobacteria; Methylococcales; Crenotrichaceae; Crenothrix
Bacteria; Proteobacteria; Gammaproteobacteria; Methylococcales; Crenotrichaceae; Crenothrix
Bacteria; Proteobacteria; Gammaproteobacteria; Methylococcales; Crenotrichaceae; Crenothrix
Bacteria; Proteobacteria; Gammaproteobacteria; Methylococcales; Crenotrichaceae; Crenothrix
Bacteria; Proteobacteria; Gammaproteobacteria; Methylococcales; Crenotrichaceae; Crenothrix
Bacteria; Proteobacteria; Gammaproteobacteria; Methylococcales; Crenotrichaceae; Crenothrix
Bacteria; Proteobacteria; Gammaproteobacteria; Methylococcales; Crenotrichaceae; Crenothrix
Bacteria; Proteobacteria; Gammaproteobacteria; Methylococcales; Crenotrichaceae; Crenothrix
Bacteria; Proteobacteria; Gammaproteobacteria; Methylococcales; Crenotrichaceae; Crenothrix
Bacteria; Proteobacteria; Gammaproteobacteria; Methylococcales; Crenotrichaceae; Crenothrix
Bacteria; Proteobacteria; Gammaproteobacteria; Methylococcales; Crenotrichaceae; Crenothrix
Bacteria; Proteobacteria; Gammaproteobacteria; Methylococcales; Crenotrichaceae; Crenothrix
Bacteria; Proteobacteria; Gammaproteobacteria; Methylococcales; Crenotrichaceae; Crenothrix
Bacteria; Proteobacteria; Gammaproteobacteria; Methylococcales; Crenotrichaceae; Crenothrix
Bacteria; Proteobacteria; Gammaproteobacteria; Methylococcales; Crenotrichaceae; Crenothrix
Bacteria; Proteobacteria; Gammaproteobacteria; Methylococcales; Crenotrichaceae; Crenothrix
Bacteria; Proteobacteria; Gammaproteobacteria; Methylococcales; Crenotrichaceae; Crenothrix
Bacteria; Proteobacteria; Gammaproteobacteria; Methylococcales; Crenotrichaceae; Crenothrix
Bacteria; Proteobacteria; Gammaproteobacteria; Methylococcales; Crenotrichaceae; Crenothrix
Bacteria; Proteobacteria; Gammaproteobacteria; Methylococcales; Crenotrichaceae; Crenothrix
Bacteria; Proteobacteria; Gammaproteobacteria; Methylococcales; Crenotrichaceae; Crenothrix
Bacteria; Proteobacteria; Gammaproteobacteria; Methylococcales; Crenotrichaceae; Crenothrix
Bacteria; Proteobacteria; Gammaproteobacteria; Methylococcales; Crenotrichaceae; Crenothrix
Bacteria; Proteobacteria; Gammaproteobacteria; Methylococcales; Crenotrichaceae; Crenothrix
Bacteria; Proteobacteria; Gammaproteobacteria; Methylococcales; Crenotrichaceae; Crenothrix
Bacteria; Proteobacteria; Gammaproteobacteria; Methylococcales; Crenotrichaceae; Crenothrix
Bacteria; Proteobacteria; Gammaproteobacteria; Methylococcales; Crenotrichaceae; Crenothrix
Bacteria; Proteobacteria; Gammaproteobacteria; Methylococcales; Crenotrichaceae; Crenothrix
Bacteria; Proteobacteria; Gammaproteobacteria; Methylococcales; Crenotrichaceae; Crenothrix
Bacteria; Proteobacteria; Gammaproteobacteria; Methylococcales; Methylococcaceae; Candidatus_Methylospira
Bacteria; Proteobacteria; Gammaproteobacteria; Methylococcales; Methylococcaceae; Methylobacter
Bacteria; Proteobacteria; Gammaproteobacteria; Methylococcales; Methylococcaceae; Methylobacter
Bacteria; Proteobacteria; Gammaproteobacteria; Methylococcales; Methylococcaceae; Methylobacter
Bacteria; Proteobacteria; Gammaproteobacteria; Methylococcales; Methylococcaceae; Methylobacter
Bacteria; Proteobacteria; Gammaproteobacteria; Methylococcales; Methylococcaceae; Methylobacter
Bacteria; Proteobacteria; Gammaproteobacteria; Methylococcales; Methylococcaceae; Methylobacter
Bacteria; Proteobacteria; Gammaproteobacteria; Methylococcales; Methylococcaceae; Methylobacter
Bacteria; Proteobacteria; Gammaproteobacteria; Methylococcales; Methylococcaceae; Methylobacter
Bacteria; Proteobacteria; Gammaproteobacteria; Methylococcales; Methylococcaceae; Methylobacter
Bacteria; Proteobacteria; Gammaproteobacteria; Methylococcales; Methylococcaceae; Methylobacter
Bacteria; Proteobacteria; Gammaproteobacteria; Methylococcales; Methylococcaceae; Methylobacter
Bacteria; Proteobacteria; Gammaproteobacteria; Methylococcales; Methylococcaceae; Methylobacter
Bacteria; Proteobacteria; Gammaproteobacteria; Methylococcales; Methylococcaceae; Methylobacter
Bacteria; Proteobacteria; Gammaproteobacteria; Methylococcales; Methylococcaceae; Methylobacter
Bacteria; Proteobacteria; Gammaproteobacteria; Methylococcales; Methylococcaceae; Methylobacter
Bacteria; Proteobacteria; Gammaproteobacteria; Methylococcales; Methylococcaceae; Methylobacter
Bacteria; Proteobacteria; Gammaproteobacteria; Methylococcales; Methylococcaceae; Methylobacter
Bacteria; Proteobacteria; Gammaproteobacteria; Methylococcales; Methylococcaceae; Methylobacter
Bacteria; Proteobacteria; Gammaproteobacteria; Methylococcales; Methylococcaceae; Methylobacter
Bacteria; Proteobacteria; Gammaproteobacteria; Methylococcales; Methylococcaceae; Methylobacter
Bacteria; Proteobacteria; Gammaproteobacteria; Methylococcales; Methylococcaceae; Methylobacter
Bacteria; Proteobacteria; Gammaproteobacteria; Methylococcales; Methylococcaceae; Methylobacter
Bacteria; Proteobacteria; Gammaproteobacteria; Methylococcales; Methylococcaceae; Methylobacter
Bacteria; Proteobacteria; Gammaproteobacteria; Methylococcales; Methylococcaceae; Methylobacter
Bacteria; Proteobacteria; Gammaproteobacteria; Methylococcales; Methylococcaceae; Methylobacter
Bacteria; Proteobacteria; Gammaproteobacteria; Methylococcales; Methylococcaceae; Methylobacter
Bacteria; Proteobacteria; Gammaproteobacteria; Methylococcales; Methylococcaceae; Methylobacter
Bacteria; Proteobacteria; Gammaproteobacteria; Methylococcales; Methylococcaceae; Methylobacter
Bacteria; Proteobacteria; Gammaproteobacteria; Methylococcales; Methylococcaceae; Methylobacter
Bacteria; Proteobacteria; Gammaproteobacteria; Methylococcales; Methylococcaceae; Methylobacter
Bacteria; Proteobacteria; Gammaproteobacteria; Methylococcales; Methylococcaceae; Methylobacter
Bacteria; Proteobacteria; Gammaproteobacteria; Methylococcales; Methylococcaceae; Methylobacter
Bacteria; Proteobacteria; Gammaproteobacteria; Methylococcales; Methylococcaceae; Methylobacter
Bacteria; Proteobacteria; Gammaproteobacteria; Methylococcales; Methylococcaceae; Methylobacter
Bacteria; Proteobacteria; Gammaproteobacteria; Methylococcales; Methylococcaceae; Methylobacter
Bacteria; Proteobacteria; Gammaproteobacteria; Methylococcales; Methylococcaceae; Methylobacter
Bacteria; Proteobacteria; Gammaproteobacteria; Methylococcales; Methylococcaceae; Methylobacter
Bacteria; Proteobacteria; Gammaproteobacteria; Methylococcales; Methylococcaceae; Methylobacter
Bacteria; Proteobacteria; Gammaproteobacteria; Methylococcales; Methylococcaceae; Methylobacter
Bacteria; Proteobacteria; Gammaproteobacteria; Methylococcales; Methylococcaceae; Methylobacter
Bacteria; Proteobacteria; Gammaproteobacteria; Methylococcales; Methylococcaceae; Methylobacter
Bacteria; Proteobacteria; Gammaproteobacteria; Methylococcales; Methylococcaceae; Methylobacter
Bacteria; Proteobacteria; Gammaproteobacteria; Methylococcales; Methylococcaceae; Methylobacter
Bacteria; Proteobacteria; Gammaproteobacteria; Methylococcales; Methylococcaceae; Methylobacter
Bacteria; Proteobacteria; Gammaproteobacteria; Methylococcales; Methylococcaceae; Methylobacter
Bacteria; Proteobacteria; Gammaproteobacteria; Methylococcales; Methylococcaceae; Methylobacter
Bacteria; Proteobacteria; Gammaproteobacteria; Methylococcales; Methylococcaceae; Methylobacter
Bacteria; Proteobacteria; Gammaproteobacteria; Methylococcales; Methylococcaceae; Methylobacter
Bacteria; Proteobacteria; Gammaproteobacteria; Methylococcales; Methylococcaceae; Methylobacter
Bacteria; Proteobacteria; Gammaproteobacteria; Methylococcales; Methylococcaceae; Methylobacter
Bacteria; Proteobacteria; Gammaproteobacteria; Methylococcales; Methylococcaceae; Methylobacter
Bacteria; Proteobacteria; Gammaproteobacteria; Methylococcales; Methylococcaceae; Methylobacter
Bacteria; Proteobacteria; Gammaproteobacteria; Methylococcales; Methylococcaceae; Methylobacter
Bacteria; Proteobacteria; Gammaproteobacteria; Methylococcales; Methylococcaceae; Methylobacter
Bacteria; Proteobacteria; Gammaproteobacteria; Methylococcales; Methylococcaceae; Methylobacter
Bacteria; Proteobacteria; Gammaproteobacteria; Methylococcales; Methylococcaceae; Methylobacter
Bacteria; Proteobacteria; Gammaproteobacteria; Methylococcales; Methylococcaceae; Methylobacter
Bacteria; Proteobacteria; Gammaproteobacteria; Methylococcales; Methylococcaceae; Methylobacter
Bacteria; Proteobacteria; Gammaproteobacteria; Methylococcales; Methylococcaceae; Methylobacter
Bacteria; Proteobacteria; Gammaproteobacteria; Methylococcales; Methylococcaceae; Methylobacter
Bacteria; Proteobacteria; Gammaproteobacteria; Methylococcales; Methylococcaceae; Methylobacter
Bacteria; Proteobacteria; Gammaproteobacteria; Methylococcales; Methylococcaceae; Methylobacter
Bacteria; Proteobacteria; Gammaproteobacteria; Methylococcales; Methylococcaceae; Methylococcaceae_ge
Bacteria; Proteobacteria; Gammaproteobacteria; Methylococcales; Methylococcaceae; Methylococcaceae_ge
Bacteria; Proteobacteria; Gammaproteobacteria; Methylococcales; Methylococcaceae; Methylogaea
Bacteria; Proteobacteria; Gammaproteobacteria; Methylococcales; Methylococcaceae; Methyloglobulus
Bacteria; Proteobacteria; Gammaproteobacteria; Methylococcales; Methylococcaceae; Methylosoma
Bacteria; Proteobacteria; Gammaproteobacteria; Methylococcales; Methylococcaceae; Methylosoma
Bacteria; Proteobacteria; Gammaproteobacteria; Methylococcales; Methylococcaceae; Methylosoma
Bacteria; Proteobacteria; Gammaproteobacteria; Methylococcales; Methylococcaceae; Methylovulum
Bacteria; Proteobacteria; Gammaproteobacteria; Methylococcales; Methylococcaceae; uncultured
Bacteria; Proteobacteria; Gammaproteobacteria; Methylococcales; Methylococcales_fa; Methylococcales_ge
Bacteria; Proteobacteria; Gammaproteobacteria; Methylococcales; pItb-vmat-59; pItb-vmat-59_ge
Bacteria; Proteobacteria; Gammaproteobacteria; Methylococcales; pItb-vmat-59; pItb-vmat-59_ge
Bacteria; Proteobacteria; Gammaproteobacteria; Methylococcales; pItb-vmat-59; pItb-vmat-59_ge
Bacteria; Proteobacteria; Gammaproteobacteria; Methylococcales; unclassified; unclassified
Bacteria; Proteobacteria; Gammaproteobacteria; Methylococcales; unclassified; unclassified
Bacteria; Proteobacteria; Gammaproteobacteria; Methylococcales; unclassified; unclassified
Bacteria; Proteobacteria; Gammaproteobacteria; Methylococcales; unclassified; unclassified
Bacteria; Proteobacteria; Gammaproteobacteria; Methylococcales; unclassified; unclassified
Bacteria; Verrucomicrobia; Verrucomicrobia_Incertae_Sedis; Unknown_Order; Unknown_Family; Candidatus_Methylacidiphilum
Bacteria; Verrucomicrobia; Verrucomicrobia_Incertae_Sedis; Unknown_Order; Unknown_Family; Candidatus_Methylacidiphilum
Bacteria; Verrucomicrobia; Verrucomicrobia_Incertae_Sedis; Unknown_Order; Unknown_Family; Candidatus_Methylacidiphilum
Bacteria; Verrucomicrobia; Verrucomicrobia_Incertae_Sedis; Unknown_Order; Unknown_Family; Candidatus_Methylacidiphilum
Bacteria; Verrucomicrobia; Verrucomicrobia_Incertae_Sedis; Unknown_Order; Unknown_Family; Candidatus_Methylacidiphilum
Bacteria; Verrucomicrobia; Verrucomicrobia_Incertae_Sedis; Unknown_Order; Unknown_Family; Candidatus_Methylacidiphilum
Bacteria; Verrucomicrobia; Verrucomicrobia_Incertae_Sedis; Unknown_Order; Unknown_Family; Candidatus_Methylacidiphilum
Bacteria; Verrucomicrobia; Verrucomicrobia_Incertae_Sedis; Unknown_Order; Unknown_Family; Candidatus_Methylacidiphilum
Bacteria; Verrucomicrobia; Verrucomicrobia_Incertae_Sedis; Unknown_Order; Unknown_Family; Candidatus_Methylacidiphilum
Bacteria; Verrucomicrobia; Verrucomicrobia_Incertae_Sedis; Unknown_Order; Unknown_Family; Candidatus_Methylacidiphilum
Bacteria; Verrucomicrobia; Verrucomicrobia_Incertae_Sedis; Unknown_Order; Unknown_Family; Candidatus_Methylacidiphilum
Bacteria; Verrucomicrobia; Verrucomicrobia_Incertae_Sedis; Unknown_Order; Unknown_Family; Candidatus_Methylacidiphilum
Bacteria; Verrucomicrobia; Verrucomicrobia_Incertae_Sedis; Unknown_Order; Unknown_Family; Candidatus_Methylacidiphilum
Bacteria; Verrucomicrobia; Verrucomicrobia_Incertae_Sedis; Unknown_Order; Unknown_Family; Candidatus_Methylacidiphilum
Bacteria; Verrucomicrobia; Verrucomicrobia_Incertae_Sedis; Unknown_Order; Unknown_Family; Candidatus_Methylacidiphilum
Bacteria; Verrucomicrobia; Verrucomicrobia_Incertae_Sedis; Unknown_Order; Unknown_Family; Candidatus_Methylacidiphilum
Bacteria; Verrucomicrobia; Verrucomicrobia_Incertae_Sedis; Unknown_Order; Unknown_Family; Candidatus_Methylacidiphilum
Bacteria; Verrucomicrobia; Verrucomicrobia_Incertae_Sedis; Unknown_Order; Unknown_Family; Candidatus_Methylacidiphilum
Bacteria; Verrucomicrobia; Verrucomicrobia_Incertae_Sedis; Unknown_Order; Unknown_Family; Candidatus_Methylacidiphilum
Bacteria; Verrucomicrobia; Verrucomicrobia_Incertae_Sedis; Unknown_Order; Unknown_Family; Candidatus_Methylacidiphilum
Bacteria; Verrucomicrobia; Verrucomicrobia_Incertae_Sedis; Unknown_Order; Unknown_Family; Candidatus_Methylacidiphilum
Bacteria; Verrucomicrobia; Verrucomicrobia_Incertae_Sedis; Unknown_Order; Unknown_Family; Candidatus_Methylacidiphilum
Bacteria; Verrucomicrobia; Verrucomicrobia_Incertae_Sedis; Unknown_Order; Unknown_Family; Candidatus_Methylacidiphilum
Bacteria; Verrucomicrobia; Verrucomicrobia_Incertae_Sedis; Unknown_Order; Unknown_Family; Candidatus_Methylacidiphilum
Bacteria; Verrucomicrobia; Verrucomicrobia_Incertae_Sedis; Unknown_Order; Unknown_Family; Candidatus_Methylacidiphilum
Bacteria; Verrucomicrobia; Verrucomicrobia_Incertae_Sedis; Unknown_Order; Unknown_Family; Candidatus_Methylacidiphilum
Bacteria; Verrucomicrobia; Verrucomicrobia_Incertae_Sedis; Unknown_Order; Unknown_Family; Candidatus_Methylacidiphilum
Bacteria; Verrucomicrobia; Verrucomicrobia_Incertae_Sedis; Unknown_Order; Unknown_Family; Candidatus_Methylacidiphilum
Bacteria; Verrucomicrobia; Verrucomicrobia_Incertae_Sedis; Unknown_Order; Unknown_Family; Candidatus_Methylacidiphilum
Bacteria; Verrucomicrobia; Verrucomicrobia_Incertae_Sedis; Unknown_Order; Unknown_Family; Candidatus_Methylacidiphilum
Bacteria; Verrucomicrobia; Verrucomicrobia_Incertae_Sedis; Unknown_Order; Unknown_Family; Candidatus_Methylacidiphilum
Bacteria; Verrucomicrobia; Verrucomicrobia_Incertae_Sedis; Unknown_Order; Unknown_Family; Candidatus_Methylacidiphilum
Bacteria; Verrucomicrobia; Verrucomicrobia_Incertae_Sedis; Unknown_Order; Unknown_Family; Candidatus_Methylacidiphilum
Bacteria; Verrucomicrobia; Verrucomicrobia_Incertae_Sedis; Unknown_Order; Unknown_Family; Candidatus_Methylacidiphilum
Bacteria; Verrucomicrobia; Verrucomicrobia_Incertae_Sedis; Unknown_Order; Unknown_Family; Candidatus_Methylacidiphilum
Bacteria; Verrucomicrobia; Verrucomicrobia_Incertae_Sedis; Unknown_Order; Unknown_Family; Candidatus_Methylacidiphilum
Bacteria; Verrucomicrobia; Verrucomicrobia_Incertae_Sedis; Unknown_Order; Unknown_Family; Candidatus_Methylacidiphilum
Bacteria; Verrucomicrobia; Verrucomicrobia_Incertae_Sedis; Unknown_Order; Unknown_Family; Candidatus_Methylacidiphilum
Bacteria; Verrucomicrobia; Verrucomicrobia_Incertae_Sedis; Unknown_Order; Unknown_Family; Candidatus_Methylacidiphilum
Bacteria; Verrucomicrobia; Verrucomicrobia_Incertae_Sedis; Unknown_Order; Unknown_Family; Candidatus_Methylacidiphilum
Bacteria; Verrucomicrobia; Verrucomicrobia_Incertae_Sedis; Unknown_Order; Unknown_Family; Candidatus_Methylacidiphilum
Bacteria; Verrucomicrobia; Verrucomicrobia_Incertae_Sedis; Unknown_Order; Unknown_Family; Candidatus_Methylacidiphilum
Bacteria; Verrucomicrobia; Verrucomicrobia_Incertae_Sedis; Unknown_Order; Unknown_Family; Candidatus_Methylacidiphilum
Bacteria; Verrucomicrobia; Verrucomicrobia_Incertae_Sedis; Unknown_Order; Unknown_Family; Candidatus_Methylacidiphilum
Bacteria; Verrucomicrobia; Verrucomicrobia_Incertae_Sedis; Unknown_Order; Unknown_Family; Candidatus_Methylacidiphilum
Bacteria; Verrucomicrobia; Verrucomicrobia_Incertae_Sedis; Unknown_Order; Unknown_Family; Candidatus_Methylacidiphilum
Bacteria; Verrucomicrobia; Verrucomicrobia_Incertae_Sedis; Unknown_Order; Unknown_Family; Candidatus_Methylacidiphilum
Bacteria; Verrucomicrobia; Verrucomicrobia_Incertae_Sedis; Unknown_Order; Unknown_Family; Candidatus_Methylacidiphilum
Bacteria; Verrucomicrobia; Verrucomicrobia_Incertae_Sedis; Unknown_Order; Unknown_Family; Candidatus_Methylacidiphilum
Bacteria; Verrucomicrobia; Verrucomicrobia_Incertae_Sedis; Unknown_Order; Unknown_Family; Candidatus_Methylacidiphilum
Bacteria; Verrucomicrobia; Verrucomicrobia_Incertae_Sedis; Unknown_Order; Unknown_Family; Candidatus_Methylacidiphilum
Bacteria; Verrucomicrobia; Verrucomicrobia_Incertae_Sedis; Unknown_Order; Unknown_Family; Candidatus_Methylacidiphilum
Bacteria; Verrucomicrobia; Verrucomicrobia_Incertae_Sedis; Unknown_Order; Unknown_Family; Candidatus_Methylacidiphilum
Bacteria; Verrucomicrobia; Verrucomicrobia_Incertae_Sedis; Unknown_Order; Unknown_Family; Candidatus_Methylacidiphilum
Bacteria; Verrucomicrobia; Verrucomicrobia_Incertae_Sedis; Unknown_Order; Unknown_Family; Candidatus_Methylacidiphilum
Bacteria; Verrucomicrobia; Verrucomicrobia_Incertae_Sedis; Unknown_Order; Unknown_Family; Candidatus_Methylacidiphilum
Bacteria; Verrucomicrobia; Verrucomicrobia_Incertae_Sedis; Unknown_Order; Unknown_Family; Candidatus_Methylacidiphilum
Bacteria; Verrucomicrobia; Verrucomicrobia_Incertae_Sedis; Unknown_Order; Unknown_Family; Candidatus_Methylacidiphilum
Bacteria; Verrucomicrobia; Verrucomicrobia_Incertae_Sedis; Unknown_Order; Unknown_Family; Candidatus_Methylacidiphilum
Bacteria; Verrucomicrobia; Verrucomicrobia_Incertae_Sedis; Unknown_Order; Unknown_Family; Candidatus_Methylacidiphilum
Bacteria; Verrucomicrobia; Verrucomicrobia_Incertae_Sedis; Unknown_Order; Unknown_Family; Candidatus_Methylacidiphilum
Bacteria; Verrucomicrobia; Verrucomicrobia_Incertae_Sedis; Unknown_Order; Unknown_Family; Candidatus_Methylacidiphilum
Bacteria; Verrucomicrobia; Verrucomicrobia_Incertae_Sedis; Unknown_Order; Unknown_Family; Candidatus_Methylacidiphilum
Bacteria; Verrucomicrobia; Verrucomicrobia_Incertae_Sedis; Unknown_Order; Unknown_Family; Candidatus_Methylacidiphilum
Bacteria; Verrucomicrobia; Verrucomicrobia_Incertae_Sedis; Unknown_Order; Unknown_Family; Candidatus_Methylacidiphilum
Bacteria; Verrucomicrobia; Verrucomicrobia_Incertae_Sedis; Unknown_Order; Unknown_Family; Candidatus_Methylacidiphilum
Bacteria; Verrucomicrobia; Verrucomicrobia_Incertae_Sedis; Unknown_Order; Unknown_Family; Candidatus_Methylacidiphilum
Bacteria; Verrucomicrobia; Verrucomicrobia_Incertae_Sedis; Unknown_Order; Unknown_Family; Candidatus_Methylacidiphilum
Bacteria; Verrucomicrobia; Verrucomicrobia_Incertae_Sedis; Unknown_Order; Unknown_Family; Candidatus_Methylacidiphilum
Bacteria; Verrucomicrobia; Verrucomicrobia_Incertae_Sedis; Unknown_Order; Unknown_Family; Candidatus_Methylacidiphilum
Bacteria; Verrucomicrobia; Verrucomicrobia_Incertae_Sedis; Unknown_Order; Unknown_Family; Candidatus_Methylacidiphilum
Bacteria; Verrucomicrobia; Verrucomicrobia_Incertae_Sedis; Unknown_Order; Unknown_Family; Candidatus_Methylacidiphilum
Bacteria; Verrucomicrobia; Verrucomicrobia_Incertae_Sedis; Unknown_Order; Unknown_Family; Candidatus_Methylacidiphilum
Bacteria; Verrucomicrobia; Verrucomicrobia_Incertae_Sedis; Unknown_Order; Unknown_Family; Candidatus_Methylacidiphilum
Bacteria; Verrucomicrobia; Verrucomicrobia_Incertae_Sedis; Unknown_Order; Unknown_Family; Candidatus_Methylacidiphilum
Bacteria; Verrucomicrobia; Verrucomicrobia_Incertae_Sedis; Unknown_Order; Unknown_Family; Candidatus_Methylacidiphilum
Bacteria; Verrucomicrobia; Verrucomicrobia_Incertae_Sedis; Unknown_Order; Unknown_Family; Candidatus_Methylacidiphilum
Bacteria; Verrucomicrobia; Verrucomicrobia_Incertae_Sedis; Unknown_Order; Unknown_Family; Candidatus_Methylacidiphilum
Bacteria; Verrucomicrobia; Verrucomicrobia_Incertae_Sedis; Unknown_Order; Unknown_Family; Candidatus_Methylacidiphilum
Bacteria; Verrucomicrobia; Verrucomicrobia_Incertae_Sedis; Unknown_Order; Unknown_Family; Candidatus_Methylacidiphilum
Bacteria; Verrucomicrobia; Verrucomicrobia_Incertae_Sedis; Unknown_Order; Unknown_Family; Candidatus_Methylacidiphilum
Bacteria; Verrucomicrobia; Verrucomicrobia_Incertae_Sedis; Unknown_Order; Unknown_Family; Candidatus_Methylacidiphilum
Bacteria; Verrucomicrobia; Verrucomicrobia_Incertae_Sedis; Unknown_Order; Unknown_Family; Candidatus_Methylacidiphilum
Bacteria; Verrucomicrobia; Verrucomicrobia_Incertae_Sedis; Unknown_Order; Unknown_Family; Candidatus_Methylacidiphilum
Bacteria; Verrucomicrobia; Verrucomicrobia_Incertae_Sedis; Unknown_Order; Unknown_Family; Candidatus_Methylacidiphilum
Bacteria; Verrucomicrobia; Verrucomicrobia_Incertae_Sedis; Unknown_Order; Unknown_Family; Candidatus_Methylacidiphilum
Bacteria; Verrucomicrobia; Verrucomicrobia_Incertae_Sedis; Unknown_Order; Unknown_Family; Candidatus_Methylacidiphilum
Bacteria; Verrucomicrobia; Verrucomicrobia_Incertae_Sedis; Unknown_Order; Unknown_Family; Candidatus_Methylacidiphilum
Bacteria; Verrucomicrobia; Verrucomicrobia_Incertae_Sedis; Unknown_Order; Unknown_Family; Candidatus_Methylacidiphilum
Bacteria; Verrucomicrobia; Verrucomicrobia_Incertae_Sedis; Unknown_Order; Unknown_Family; Candidatus_Methylacidiphilum
Bacteria; Verrucomicrobia; Verrucomicrobia_Incertae_Sedis; Unknown_Order; Unknown_Family; Candidatus_Methylacidiphilum
Bacteria; Verrucomicrobia; Verrucomicrobia_Incertae_Sedis; Unknown_Order; Unknown_Family; Candidatus_Methylacidiphilum
Bacteria; Verrucomicrobia; Verrucomicrobia_Incertae_Sedis; Unknown_Order; Unknown_Family; Candidatus_Methylacidiphilum
Bacteria; Verrucomicrobia; Verrucomicrobia_Incertae_Sedis; Unknown_Order; Unknown_Family; Candidatus_Methylacidiphilum
Bacteria; Verrucomicrobia; Verrucomicrobia_Incertae_Sedis; Unknown_Order; Unknown_Family; Candidatus_Methylacidiphilum
Bacteria; Verrucomicrobia; Verrucomicrobia_Incertae_Sedis; Unknown_Order; Unknown_Family; Candidatus_Methylacidiphilum
Bacteria; Verrucomicrobia; Verrucomicrobia_Incertae_Sedis; Unknown_Order; Unknown_Family; Candidatus_Methylacidiphilum
Bacteria; Verrucomicrobia; Verrucomicrobia_Incertae_Sedis; Unknown_Order; Unknown_Family; Candidatus_Methylacidiphilum
Bacteria; Verrucomicrobia; Verrucomicrobia_Incertae_Sedis; Unknown_Order; Unknown_Family; Candidatus_Methylacidiphilum
Bacteria; Verrucomicrobia; Verrucomicrobia_Incertae_Sedis; Unknown_Order; Unknown_Family; Candidatus_Methylacidiphilum
Bacteria; Verrucomicrobia; Verrucomicrobia_Incertae_Sedis; Unknown_Order; Unknown_Family; Candidatus_Methylacidiphilum
Bacteria; Verrucomicrobia; Verrucomicrobia_Incertae_Sedis; Unknown_Order; Unknown_Family; Candidatus_Methylacidiphilum
Bacteria; Verrucomicrobia; Verrucomicrobia_Incertae_Sedis; Unknown_Order; Unknown_Family; Candidatus_Methylacidiphilum
Bacteria; Verrucomicrobia; Verrucomicrobia_Incertae_Sedis; Unknown_Order; Unknown_Family; Candidatus_Methylacidiphilum
Bacteria; Verrucomicrobia; Verrucomicrobia_Incertae_Sedis; Unknown_Order; Unknown_Family; Candidatus_Methylacidiphilum
Bacteria; Verrucomicrobia; Verrucomicrobia_Incertae_Sedis; Unknown_Order; Unknown_Family; Candidatus_Methylacidiphilum
Bacteria; Verrucomicrobia; Verrucomicrobia_Incertae_Sedis; Unknown_Order; Unknown_Family; Candidatus_Methylacidiphilum
Bacteria; Verrucomicrobia; Verrucomicrobia_Incertae_Sedis; Unknown_Order; Unknown_Family; Candidatus_Methylacidiphilum
Bacteria; Verrucomicrobia; Verrucomicrobia_Incertae_Sedis; Unknown_Order; Unknown_Family; Candidatus_Methylacidiphilum
Bacteria; Verrucomicrobia; Verrucomicrobia_Incertae_Sedis; Unknown_Order; Unknown_Family; Candidatus_Methylacidiphilum
Bacteria; Verrucomicrobia; Verrucomicrobia_Incertae_Sedis; Unknown_Order; Unknown_Family; Candidatus_Methylacidiphilum
Bacteria; Verrucomicrobia; Verrucomicrobia_Incertae_Sedis; Unknown_Order; Unknown_Family; Candidatus_Methylacidiphilum
Bacteria; Verrucomicrobia; Verrucomicrobia_Incertae_Sedis; Unknown_Order; Unknown_Family; Candidatus_Methylacidiphilum
Bacteria; Verrucomicrobia; Verrucomicrobia_Incertae_Sedis; Unknown_Order; Unknown_Family; Candidatus_Methylacidiphilum
Bacteria; Verrucomicrobia; Verrucomicrobia_Incertae_Sedis; Unknown_Order; Unknown_Family; Candidatus_Methylacidiphilum
Bacteria; Verrucomicrobia; Verrucomicrobia_Incertae_Sedis; Unknown_Order; Unknown_Family; Candidatus_Methylacidiphilum
Bacteria; Verrucomicrobia; Verrucomicrobia_Incertae_Sedis; Unknown_Order; Unknown_Family; Candidatus_Methylacidiphilum
Bacteria; Verrucomicrobia; Verrucomicrobia_Incertae_Sedis; Unknown_Order; Unknown_Family; Candidatus_Methylacidiphilum
Bacteria; Verrucomicrobia; Verrucomicrobia_Incertae_Sedis; Unknown_Order; Unknown_Family; Candidatus_Methylacidiphilum
Bacteria; Verrucomicrobia; Verrucomicrobia_Incertae_Sedis; Unknown_Order; Unknown_Family; Candidatus_Methylacidiphilum
Bacteria; Verrucomicrobia; Verrucomicrobia_Incertae_Sedis; Unknown_Order; Unknown_Family; Candidatus_Methylacidiphilum
Bacteria; Verrucomicrobia; Verrucomicrobia_Incertae_Sedis; Unknown_Order; Unknown_Family; Candidatus_Methylacidiphilum
Bacteria; Verrucomicrobia; Verrucomicrobia_Incertae_Sedis; Unknown_Order; Unknown_Family; Candidatus_Methylacidiphilum
Bacteria; Verrucomicrobia; Verrucomicrobia_Incertae_Sedis; Unknown_Order; Unknown_Family; Candidatus_Methylacidiphilum
Bacteria; Verrucomicrobia; Verrucomicrobia_Incertae_Sedis; Unknown_Order; Unknown_Family; Candidatus_Methylacidiphilum
Bacteria; Verrucomicrobia; Verrucomicrobia_Incertae_Sedis; Unknown_Order; Unknown_Family; Candidatus_Methylacidiphilum
Bacteria; Verrucomicrobia; Verrucomicrobia_Incertae_Sedis; Unknown_Order; Unknown_Family; Candidatus_Methylacidiphilum
Bacteria; Verrucomicrobia; Verrucomicrobia_Incertae_Sedis; Unknown_Order; Unknown_Family; Candidatus_Methylacidiphilum
Bacteria; Verrucomicrobia; Verrucomicrobia_Incertae_Sedis; Unknown_Order; Unknown_Family; Candidatus_Methylacidiphilum
Bacteria; Verrucomicrobia; Verrucomicrobia_Incertae_Sedis; Unknown_Order; Unknown_Family; Candidatus_Methylacidiphilum
Bacteria; Verrucomicrobia; Verrucomicrobia_Incertae_Sedis; Unknown_Order; Unknown_Family; Candidatus_Methylacidiphilum
Bacteria; Verrucomicrobia; Verrucomicrobia_Incertae_Sedis; Unknown_Order; Unknown_Family; Candidatus_Methylacidiphilum
Bacteria; Verrucomicrobia; Verrucomicrobia_Incertae_Sedis; Unknown_Order; Unknown_Family; Candidatus_Methylacidiphilum
Bacteria; Verrucomicrobia; Verrucomicrobia_Incertae_Sedis; Unknown_Order; Unknown_Family; Candidatus_Methylacidiphilum
Bacteria; Verrucomicrobia; Verrucomicrobia_Incertae_Sedis; Unknown_Order; Unknown_Family; Candidatus_Methylacidiphilum
Bacteria; Verrucomicrobia; Verrucomicrobia_Incertae_Sedis; Unknown_Order; Unknown_Family; Candidatus_Methylacidiphilum
Bacteria; Verrucomicrobia; Verrucomicrobia_Incertae_Sedis; Unknown_Order; Unknown_Family; Candidatus_Methylacidiphilum
Bacteria; Verrucomicrobia; Verrucomicrobia_Incertae_Sedis; Unknown_Order; Unknown_Family; Candidatus_Methylacidiphilum
Bacteria; Verrucomicrobia; Verrucomicrobia_Incertae_Sedis; Unknown_Order; Unknown_Family; Candidatus_Methylacidiphilum
Bacteria; Verrucomicrobia; Verrucomicrobia_Incertae_Sedis; Unknown_Order; Unknown_Family; Candidatus_Methylacidiphilum
Bacteria; Verrucomicrobia; Verrucomicrobia_Incertae_Sedis; Unknown_Order; Unknown_Family; Candidatus_Methylacidiphilum
Bacteria; Verrucomicrobia; Verrucomicrobia_Incertae_Sedis; Unknown_Order; Unknown_Family; Candidatus_Methylacidiphilum
Bacteria; Verrucomicrobia; Verrucomicrobia_Incertae_Sedis; Unknown_Order; Unknown_Family; Candidatus_Methylacidiphilum
Bacteria; Verrucomicrobia; Verrucomicrobia_Incertae_Sedis; Unknown_Order; Unknown_Family; Candidatus_Methylacidiphilum
Bacteria; Verrucomicrobia; Verrucomicrobia_Incertae_Sedis; Unknown_Order; Unknown_Family; Candidatus_Methylacidiphilum
Bacteria; Verrucomicrobia; Verrucomicrobia_Incertae_Sedis; Unknown_Order; Unknown_Family; Candidatus_Methylacidiphilum
Bacteria; Verrucomicrobia; Verrucomicrobia_Incertae_Sedis; Unknown_Order; Unknown_Family; Candidatus_Methylacidiphilum
Bacteria; Verrucomicrobia; Verrucomicrobia_Incertae_Sedis; Unknown_Order; Unknown_Family; Candidatus_Methylacidiphilum
Bacteria; Verrucomicrobia; Verrucomicrobia_Incertae_Sedis; Unknown_Order; Unknown_Family; Candidatus_Methylacidiphilum
Bacteria; Verrucomicrobia; Verrucomicrobia_Incertae_Sedis; Unknown_Order; Unknown_Family; Candidatus_Methylacidiphilum
Bacteria; Verrucomicrobia; Verrucomicrobia_Incertae_Sedis; Unknown_Order; Unknown_Family; Candidatus_Methylacidiphilum
Bacteria; Verrucomicrobia; Verrucomicrobia_Incertae_Sedis; Unknown_Order; Unknown_Family; Candidatus_Methylacidiphilum
Bacteria; Verrucomicrobia; Verrucomicrobia_Incertae_Sedis; Unknown_Order; Unknown_Family; Candidatus_Methylacidiphilum
Bacteria; Verrucomicrobia; Verrucomicrobia_Incertae_Sedis; Unknown_Order; Unknown_Family; Candidatus_Methylacidiphilum
Bacteria; Verrucomicrobia; Verrucomicrobia_Incertae_Sedis; Unknown_Order; Unknown_Family; Candidatus_Methylacidiphilum
Bacteria; Verrucomicrobia; Verrucomicrobia_Incertae_Sedis; Unknown_Order; Unknown_Family; Candidatus_Methylacidiphilum
Bacteria; Verrucomicrobia; Verrucomicrobia_Incertae_Sedis; Unknown_Order; Unknown_Family; Candidatus_Methylacidiphilum
Bacteria; Verrucomicrobia; Verrucomicrobia_Incertae_Sedis; Unknown_Order; Unknown_Family; Candidatus_Methylacidiphilum
Bacteria; Verrucomicrobia; Verrucomicrobia_Incertae_Sedis; Unknown_Order; Unknown_Family; Candidatus_Methylacidiphilum
Bacteria; Verrucomicrobia; Verrucomicrobia_Incertae_Sedis; Unknown_Order; Unknown_Family; Candidatus_Methylacidiphilum
Bacteria; Verrucomicrobia; Verrucomicrobia_Incertae_Sedis; Unknown_Order; Unknown_Family; Candidatus_Methylacidiphilum
Bacteria; Verrucomicrobia; Verrucomicrobia_Incertae_Sedis; Unknown_Order; Unknown_Family; Candidatus_Methylacidiphilum
Bacteria; Verrucomicrobia; Verrucomicrobia_Incertae_Sedis; Unknown_Order; Unknown_Family; Candidatus_Methylacidiphilum
Bacteria; Verrucomicrobia; Verrucomicrobia_Incertae_Sedis; Unknown_Order; Unknown_Family; Candidatus_Methylacidiphilum
Bacteria; Verrucomicrobia; Verrucomicrobia_Incertae_Sedis; Unknown_Order; Unknown_Family; Candidatus_Methylacidiphilum
Bacteria; Verrucomicrobia; Verrucomicrobia_Incertae_Sedis; Unknown_Order; Unknown_Family; Candidatus_Methylacidiphilum
Bacteria; Verrucomicrobia; Verrucomicrobia_Incertae_Sedis; Unknown_Order; Unknown_Family; Candidatus_Methylacidiphilum
# acetoclastic_methanogenesis (0 records):
# methanogenesis_by_disproportionation_of_methyl_groups (0 records):
# methanogenesis_using_formate (0 records):
# methanogenesis_by_CO2_reduction_with_H2 (0 records):
# methanogenesis_by_reduction_of_methyl_compounds_with_H2 (0 records):
# hydrogenotrophic_methanogenesis (0 records):
# methanogenesis (0 records):
# methanol_oxidation (191 records):
Bacteria; Proteobacteria; Alphaproteobacteria; Rhizobiales; Methylobacteriaceae; Methylobacterium
Bacteria; Proteobacteria; Alphaproteobacteria; Rhizobiales; Methylobacteriaceae; Methylobacterium
Bacteria; Proteobacteria; Alphaproteobacteria; Rhizobiales; Methylobacteriaceae; Methylobacterium
Bacteria; Proteobacteria; Alphaproteobacteria; Rhizobiales; Methylobacteriaceae; Methylobacterium
Bacteria; Proteobacteria; Alphaproteobacteria; Rhizobiales; Methylobacteriaceae; Methylobacterium
Bacteria; Proteobacteria; Alphaproteobacteria; Rhizobiales; Methylobacteriaceae; Methylobacterium
Bacteria; Proteobacteria; Alphaproteobacteria; Rhodobacterales; Rhodobacteraceae; Paracoccus
Bacteria; Proteobacteria; Alphaproteobacteria; Rhodobacterales; Rhodobacteraceae; Paracoccus
Bacteria; Proteobacteria; Betaproteobacteria; Methylophilales; Methylophilaceae; Candidatus_Methylopumilus
Bacteria; Proteobacteria; Betaproteobacteria; Methylophilales; Methylophilaceae; Candidatus_Methylopumilus
Bacteria; Proteobacteria; Betaproteobacteria; Methylophilales; Methylophilaceae; Candidatus_Methylopumilus
Bacteria; Proteobacteria; Betaproteobacteria; Methylophilales; Methylophilaceae; Candidatus_Methylopumilus
Bacteria; Proteobacteria; Betaproteobacteria; Methylophilales; Methylophilaceae; Candidatus_Methylopumilus
Bacteria; Proteobacteria; Betaproteobacteria; Methylophilales; Methylophilaceae; Candidatus_Methylopumilus
Bacteria; Proteobacteria; Betaproteobacteria; Methylophilales; Methylophilaceae; Candidatus_Methylopumilus
Bacteria; Proteobacteria; Betaproteobacteria; Methylophilales; Methylophilaceae; Candidatus_Methylopumilus
Bacteria; Proteobacteria; Betaproteobacteria; Methylophilales; Methylophilaceae; Candidatus_Methylopumilus
Bacteria; Proteobacteria; Betaproteobacteria; Methylophilales; Methylophilaceae; Candidatus_Methylopumilus
Bacteria; Proteobacteria; Betaproteobacteria; Methylophilales; Methylophilaceae; Candidatus_Methylopumilus
Bacteria; Proteobacteria; Betaproteobacteria; Methylophilales; Methylophilaceae; Candidatus_Methylopumilus
Bacteria; Proteobacteria; Betaproteobacteria; Methylophilales; Methylophilaceae; Candidatus_Methylopumilus
Bacteria; Proteobacteria; Betaproteobacteria; Methylophilales; Methylophilaceae; Candidatus_Methylopumilus
Bacteria; Proteobacteria; Betaproteobacteria; Methylophilales; Methylophilaceae; Candidatus_Methylopumilus
Bacteria; Proteobacteria; Betaproteobacteria; Methylophilales; Methylophilaceae; Candidatus_Methylopumilus
Bacteria; Proteobacteria; Betaproteobacteria; Methylophilales; Methylophilaceae; Candidatus_Methylopumilus
Bacteria; Proteobacteria; Betaproteobacteria; Methylophilales; Methylophilaceae; Methylophilaceae_ge
Bacteria; Proteobacteria; Betaproteobacteria; Methylophilales; Methylophilaceae; Methylophilaceae_ge
Bacteria; Proteobacteria; Betaproteobacteria; Methylophilales; Methylophilaceae; Methylophilaceae_ge
Bacteria; Proteobacteria; Betaproteobacteria; Methylophilales; Methylophilaceae; Methylophilaceae_ge
Bacteria; Proteobacteria; Betaproteobacteria; Methylophilales; Methylophilaceae; Methylophilaceae_ge
Bacteria; Proteobacteria; Betaproteobacteria; Methylophilales; Methylophilaceae; Methylophilaceae_ge
Bacteria; Proteobacteria; Betaproteobacteria; Methylophilales; Methylophilaceae; Methylophilus
Bacteria; Proteobacteria; Betaproteobacteria; Methylophilales; Methylophilaceae; Methylophilus
Bacteria; Proteobacteria; Betaproteobacteria; Methylophilales; Methylophilaceae; Methylophilus
Bacteria; Proteobacteria; Betaproteobacteria; Methylophilales; Methylophilaceae; Methylotenera
Bacteria; Proteobacteria; Betaproteobacteria; Methylophilales; Methylophilaceae; Methylotenera
Bacteria; Proteobacteria; Betaproteobacteria; Methylophilales; Methylophilaceae; Methylotenera
Bacteria; Proteobacteria; Betaproteobacteria; Methylophilales; Methylophilaceae; Methylotenera
Bacteria; Proteobacteria; Betaproteobacteria; Methylophilales; Methylophilaceae; Methylotenera
Bacteria; Proteobacteria; Betaproteobacteria; Methylophilales; Methylophilaceae; Methylotenera
Bacteria; Proteobacteria; Betaproteobacteria; Methylophilales; Methylophilaceae; Methylotenera
Bacteria; Proteobacteria; Betaproteobacteria; Methylophilales; Methylophilaceae; Methylotenera
Bacteria; Proteobacteria; Betaproteobacteria; Methylophilales; Methylophilaceae; Methylotenera
Bacteria; Proteobacteria; Betaproteobacteria; Methylophilales; Methylophilaceae; Methylotenera
Bacteria; Proteobacteria; Betaproteobacteria; Methylophilales; Methylophilaceae; Methylotenera
Bacteria; Proteobacteria; Betaproteobacteria; Methylophilales; Methylophilaceae; Methylotenera
Bacteria; Proteobacteria; Betaproteobacteria; Methylophilales; Methylophilaceae; Methylotenera
Bacteria; Proteobacteria; Betaproteobacteria; Methylophilales; Methylophilaceae; Methylotenera
Bacteria; Proteobacteria; Betaproteobacteria; Methylophilales; Methylophilaceae; Methylotenera
Bacteria; Proteobacteria; Betaproteobacteria; Methylophilales; Methylophilaceae; Methylotenera
Bacteria; Proteobacteria; Betaproteobacteria; Methylophilales; Methylophilaceae; Methylotenera
Bacteria; Proteobacteria; Betaproteobacteria; Methylophilales; Methylophilaceae; Methylotenera
Bacteria; Proteobacteria; Betaproteobacteria; Methylophilales; Methylophilaceae; Methylotenera
Bacteria; Proteobacteria; Betaproteobacteria; Methylophilales; Methylophilaceae; Methylotenera
Bacteria; Proteobacteria; Betaproteobacteria; Methylophilales; Methylophilaceae; Methylotenera
Bacteria; Proteobacteria; Betaproteobacteria; Methylophilales; Methylophilaceae; Methylotenera
Bacteria; Proteobacteria; Betaproteobacteria; Methylophilales; Methylophilaceae; Methylotenera
Bacteria; Proteobacteria; Betaproteobacteria; Methylophilales; Methylophilaceae; Methylotenera
Bacteria; Proteobacteria; Betaproteobacteria; Methylophilales; Methylophilaceae; Methylotenera
Bacteria; Proteobacteria; Betaproteobacteria; Methylophilales; Methylophilaceae; Methylotenera
Bacteria; Proteobacteria; Betaproteobacteria; Methylophilales; Methylophilaceae; Methylotenera
Bacteria; Proteobacteria; Betaproteobacteria; Methylophilales; Methylophilaceae; Methylotenera
Bacteria; Proteobacteria; Betaproteobacteria; Methylophilales; Methylophilaceae; Methylotenera
Bacteria; Proteobacteria; Betaproteobacteria; Methylophilales; Methylophilaceae; Methylotenera
Bacteria; Proteobacteria; Betaproteobacteria; Methylophilales; Methylophilaceae; Methylotenera
Bacteria; Proteobacteria; Betaproteobacteria; Methylophilales; Methylophilaceae; Methylotenera
Bacteria; Proteobacteria; Betaproteobacteria; Methylophilales; Methylophilaceae; Methylotenera
Bacteria; Proteobacteria; Betaproteobacteria; Methylophilales; Methylophilaceae; Methylotenera
Bacteria; Proteobacteria; Betaproteobacteria; Methylophilales; Methylophilaceae; Methylotenera
Bacteria; Proteobacteria; Betaproteobacteria; Methylophilales; Methylophilaceae; Methylotenera
Bacteria; Proteobacteria; Betaproteobacteria; Methylophilales; Methylophilaceae; Methylotenera
Bacteria; Proteobacteria; Betaproteobacteria; Methylophilales; Methylophilaceae; Methylotenera
Bacteria; Proteobacteria; Betaproteobacteria; Methylophilales; Methylophilaceae; Methylotenera
Bacteria; Proteobacteria; Betaproteobacteria; Methylophilales; Methylophilaceae; Methylotenera
Bacteria; Proteobacteria; Betaproteobacteria; Methylophilales; Methylophilaceae; Methylotenera
Bacteria; Proteobacteria; Betaproteobacteria; Methylophilales; Methylophilaceae; Methylotenera
Bacteria; Proteobacteria; Betaproteobacteria; Methylophilales; Methylophilaceae; Methylotenera
Bacteria; Proteobacteria; Betaproteobacteria; Methylophilales; Methylophilaceae; Methylotenera
Bacteria; Proteobacteria; Betaproteobacteria; Methylophilales; Methylophilaceae; Methylotenera
Bacteria; Proteobacteria; Betaproteobacteria; Methylophilales; Methylophilaceae; Methylotenera
Bacteria; Proteobacteria; Betaproteobacteria; Methylophilales; Methylophilaceae; Methylotenera
Bacteria; Proteobacteria; Betaproteobacteria; Methylophilales; Methylophilaceae; Methylotenera
Bacteria; Proteobacteria; Betaproteobacteria; Methylophilales; Methylophilaceae; Methylotenera
Bacteria; Proteobacteria; Betaproteobacteria; Methylophilales; Methylophilaceae; Methylotenera
Bacteria; Proteobacteria; Betaproteobacteria; Methylophilales; Methylophilaceae; Methylotenera
Bacteria; Proteobacteria; Betaproteobacteria; Methylophilales; Methylophilaceae; Methylotenera
Bacteria; Proteobacteria; Betaproteobacteria; Methylophilales; Methylophilaceae; Methylotenera
Bacteria; Proteobacteria; Betaproteobacteria; Methylophilales; Methylophilaceae; Methylotenera
Bacteria; Proteobacteria; Betaproteobacteria; Methylophilales; Methylophilaceae; Methylotenera
Bacteria; Proteobacteria; Betaproteobacteria; Methylophilales; Methylophilaceae; Methylotenera
Bacteria; Proteobacteria; Betaproteobacteria; Methylophilales; Methylophilaceae; Methylotenera
Bacteria; Proteobacteria; Betaproteobacteria; Methylophilales; Methylophilaceae; Methylotenera
Bacteria; Proteobacteria; Betaproteobacteria; Methylophilales; Methylophilaceae; Methylotenera
Bacteria; Proteobacteria; Betaproteobacteria; Methylophilales; Methylophilaceae; Methylotenera
Bacteria; Proteobacteria; Betaproteobacteria; Methylophilales; Methylophilaceae; Methylotenera
Bacteria; Proteobacteria; Betaproteobacteria; Methylophilales; Methylophilaceae; Methylotenera
Bacteria; Proteobacteria; Betaproteobacteria; Methylophilales; Methylophilaceae; Methylotenera
Bacteria; Proteobacteria; Betaproteobacteria; Methylophilales; Methylophilaceae; Methylotenera
Bacteria; Proteobacteria; Betaproteobacteria; Methylophilales; Methylophilaceae; Methylotenera
Bacteria; Proteobacteria; Betaproteobacteria; Methylophilales; Methylophilaceae; Methylotenera
Bacteria; Proteobacteria; Betaproteobacteria; Methylophilales; Methylophilaceae; Methylotenera
Bacteria; Proteobacteria; Betaproteobacteria; Methylophilales; Methylophilaceae; Methylotenera
Bacteria; Proteobacteria; Betaproteobacteria; Methylophilales; Methylophilaceae; Methylotenera
Bacteria; Proteobacteria; Betaproteobacteria; Methylophilales; Methylophilaceae; Methylotenera
Bacteria; Proteobacteria; Betaproteobacteria; Methylophilales; Methylophilaceae; Methylotenera
Bacteria; Proteobacteria; Betaproteobacteria; Methylophilales; Methylophilaceae; Methylotenera
Bacteria; Proteobacteria; Betaproteobacteria; Methylophilales; Methylophilaceae; Methylotenera
Bacteria; Proteobacteria; Betaproteobacteria; Methylophilales; Methylophilaceae; Methylotenera
Bacteria; Proteobacteria; Betaproteobacteria; Methylophilales; Methylophilaceae; Methylotenera
Bacteria; Proteobacteria; Betaproteobacteria; Methylophilales; Methylophilaceae; Methylotenera
Bacteria; Proteobacteria; Betaproteobacteria; Methylophilales; Methylophilaceae; Methylotenera
Bacteria; Proteobacteria; Betaproteobacteria; Methylophilales; Methylophilaceae; Methylotenera
Bacteria; Proteobacteria; Betaproteobacteria; Methylophilales; Methylophilaceae; Methylotenera
Bacteria; Proteobacteria; Betaproteobacteria; Methylophilales; Methylophilaceae; Methylotenera
Bacteria; Proteobacteria; Betaproteobacteria; Methylophilales; Methylophilaceae; Methylotenera
Bacteria; Proteobacteria; Betaproteobacteria; Methylophilales; Methylophilaceae; Methylotenera
Bacteria; Proteobacteria; Betaproteobacteria; Methylophilales; Methylophilaceae; Methylotenera
Bacteria; Proteobacteria; Betaproteobacteria; Methylophilales; Methylophilaceae; Methylotenera
Bacteria; Proteobacteria; Betaproteobacteria; Methylophilales; Methylophilaceae; Methylotenera
Bacteria; Proteobacteria; Betaproteobacteria; Methylophilales; Methylophilaceae; Methylotenera
Bacteria; Proteobacteria; Betaproteobacteria; Methylophilales; Methylophilaceae; Methylotenera
Bacteria; Proteobacteria; Betaproteobacteria; Methylophilales; Methylophilaceae; Methylotenera
Bacteria; Proteobacteria; Betaproteobacteria; Methylophilales; Methylophilaceae; Methylotenera
Bacteria; Proteobacteria; Betaproteobacteria; Methylophilales; Methylophilaceae; Methylotenera
Bacteria; Proteobacteria; Betaproteobacteria; Methylophilales; Methylophilaceae; Methylotenera
Bacteria; Proteobacteria; Betaproteobacteria; Methylophilales; Methylophilaceae; Methylotenera
Bacteria; Proteobacteria; Betaproteobacteria; Methylophilales; Methylophilaceae; Methylotenera
Bacteria; Proteobacteria; Betaproteobacteria; Methylophilales; Methylophilaceae; Methylotenera
Bacteria; Proteobacteria; Betaproteobacteria; Methylophilales; Methylophilaceae; Methylotenera
Bacteria; Proteobacteria; Betaproteobacteria; Methylophilales; Methylophilaceae; Methylotenera
Bacteria; Proteobacteria; Betaproteobacteria; Methylophilales; Methylophilaceae; Methylotenera
Bacteria; Proteobacteria; Betaproteobacteria; Methylophilales; Methylophilaceae; Methylotenera
Bacteria; Proteobacteria; Betaproteobacteria; Methylophilales; Methylophilaceae; Methylotenera
Bacteria; Proteobacteria; Betaproteobacteria; Methylophilales; Methylophilaceae; Methylotenera
Bacteria; Proteobacteria; Betaproteobacteria; Methylophilales; Methylophilaceae; Methylotenera
Bacteria; Proteobacteria; Betaproteobacteria; Methylophilales; Methylophilaceae; Methylotenera
Bacteria; Proteobacteria; Betaproteobacteria; Methylophilales; Methylophilaceae; Methylotenera
Bacteria; Proteobacteria; Betaproteobacteria; Methylophilales; Methylophilaceae; Methylotenera
Bacteria; Proteobacteria; Betaproteobacteria; Methylophilales; Methylophilaceae; Methylotenera
Bacteria; Proteobacteria; Betaproteobacteria; Methylophilales; Methylophilaceae; Methylotenera
Bacteria; Proteobacteria; Betaproteobacteria; Methylophilales; Methylophilaceae; Methylotenera
Bacteria; Proteobacteria; Betaproteobacteria; Methylophilales; Methylophilaceae; Methylotenera
Bacteria; Proteobacteria; Betaproteobacteria; Methylophilales; Methylophilaceae; Methylotenera
Bacteria; Proteobacteria; Betaproteobacteria; Methylophilales; Methylophilaceae; Methylotenera
Bacteria; Proteobacteria; Betaproteobacteria; Methylophilales; Methylophilaceae; Methylotenera
Bacteria; Proteobacteria; Betaproteobacteria; Methylophilales; Methylophilaceae; Methylotenera
Bacteria; Proteobacteria; Betaproteobacteria; Methylophilales; Methylophilaceae; Methylotenera
Bacteria; Proteobacteria; Betaproteobacteria; Methylophilales; Methylophilaceae; Methylotenera
Bacteria; Proteobacteria; Betaproteobacteria; Methylophilales; Methylophilaceae; Methylotenera
Bacteria; Proteobacteria; Betaproteobacteria; Methylophilales; Methylophilaceae; Methylotenera
Bacteria; Proteobacteria; Betaproteobacteria; Methylophilales; Methylophilaceae; Methylotenera
Bacteria; Proteobacteria; Betaproteobacteria; Methylophilales; Methylophilaceae; Methylotenera
Bacteria; Proteobacteria; Betaproteobacteria; Methylophilales; Methylophilaceae; Methylotenera
Bacteria; Proteobacteria; Betaproteobacteria; Methylophilales; Methylophilaceae; Methylotenera
Bacteria; Proteobacteria; Betaproteobacteria; Methylophilales; Methylophilaceae; Methylotenera
Bacteria; Proteobacteria; Betaproteobacteria; Methylophilales; Methylophilaceae; Methylotenera
Bacteria; Proteobacteria; Betaproteobacteria; Methylophilales; Methylophilaceae; Methylotenera
Bacteria; Proteobacteria; Betaproteobacteria; Methylophilales; Methylophilaceae; Methylotenera
Bacteria; Proteobacteria; Betaproteobacteria; Methylophilales; Methylophilaceae; Methylotenera
Bacteria; Proteobacteria; Betaproteobacteria; Methylophilales; Methylophilaceae; Methylotenera
Bacteria; Proteobacteria; Betaproteobacteria; Methylophilales; Methylophilaceae; Methylotenera
Bacteria; Proteobacteria; Betaproteobacteria; Methylophilales; Methylophilaceae; Methylotenera
Bacteria; Proteobacteria; Betaproteobacteria; Methylophilales; Methylophilaceae; Methylotenera
Bacteria; Proteobacteria; Betaproteobacteria; Methylophilales; Methylophilaceae; Methylotenera
Bacteria; Proteobacteria; Betaproteobacteria; Methylophilales; Methylophilaceae; Methylotenera
Bacteria; Proteobacteria; Betaproteobacteria; Methylophilales; Methylophilaceae; Methylotenera
Bacteria; Proteobacteria; Betaproteobacteria; Methylophilales; Methylophilaceae; Methylotenera
Bacteria; Proteobacteria; Betaproteobacteria; Methylophilales; Methylophilaceae; Methylotenera
Bacteria; Proteobacteria; Betaproteobacteria; Methylophilales; Methylophilaceae; Methylotenera
Bacteria; Proteobacteria; Betaproteobacteria; Methylophilales; Methylophilaceae; Methylovorus
Bacteria; Proteobacteria; Betaproteobacteria; Methylophilales; Methylophilaceae; Methylovorus
Bacteria; Proteobacteria; Betaproteobacteria; Methylophilales; Methylophilaceae; Methylovorus
Bacteria; Proteobacteria; Betaproteobacteria; Methylophilales; Methylophilaceae; Methylovorus
Bacteria; Proteobacteria; Betaproteobacteria; Methylophilales; Methylophilaceae; Methylovorus
Bacteria; Proteobacteria; Betaproteobacteria; Methylophilales; Methylophilaceae; Methylovorus
Bacteria; Proteobacteria; Betaproteobacteria; Methylophilales; Methylophilaceae; PRD01a011B
Bacteria; Proteobacteria; Betaproteobacteria; Methylophilales; Methylophilaceae; PRD01a011B
Bacteria; Proteobacteria; Betaproteobacteria; Methylophilales; Methylophilaceae; PRD01a011B
Bacteria; Proteobacteria; Betaproteobacteria; Methylophilales; Methylophilaceae; PRD01a011B
Bacteria; Proteobacteria; Betaproteobacteria; Methylophilales; Methylophilaceae; PRD01a011B
Bacteria; Proteobacteria; Betaproteobacteria; Methylophilales; Methylophilaceae; PRD01a011B
Bacteria; Proteobacteria; Betaproteobacteria; Methylophilales; Methylophilaceae; unclassified
Bacteria; Proteobacteria; Betaproteobacteria; Methylophilales; Methylophilaceae; unclassified
Bacteria; Proteobacteria; Betaproteobacteria; Methylophilales; Methylophilaceae; uncultured
Bacteria; Proteobacteria; Betaproteobacteria; Methylophilales; Methylophilaceae; uncultured
Bacteria; Proteobacteria; Betaproteobacteria; Methylophilales; Methylophilaceae; uncultured
Bacteria; Proteobacteria; Betaproteobacteria; Methylophilales; Methylophilaceae; uncultured
Bacteria; Proteobacteria; Betaproteobacteria; Methylophilales; Methylophilaceae; uncultured
Bacteria; Proteobacteria; Betaproteobacteria; Methylophilales; Methylophilaceae; uncultured
Bacteria; Proteobacteria; Betaproteobacteria; Methylophilales; Methylophilaceae; uncultured
Bacteria; Proteobacteria; Betaproteobacteria; Methylophilales; Methylophilaceae; uncultured
# methylotrophy (509 records):
Bacteria; Proteobacteria; Alphaproteobacteria; Rhizobiales; Beijerinckiaceae; Methyloferula
Bacteria; Proteobacteria; Alphaproteobacteria; Rhizobiales; Beijerinckiaceae; Methyloferula
Bacteria; Proteobacteria; Alphaproteobacteria; Rhizobiales; Beijerinckiaceae; Methyloferula
Bacteria; Proteobacteria; Alphaproteobacteria; Rhizobiales; Beijerinckiaceae; Methyloferula
Bacteria; Proteobacteria; Alphaproteobacteria; Rhizobiales; Beijerinckiaceae; Methyloferula
Bacteria; Proteobacteria; Alphaproteobacteria; Rhizobiales; Beijerinckiaceae; Methyloferula
Bacteria; Proteobacteria; Alphaproteobacteria; Rhizobiales; Beijerinckiaceae; Methyloferula
Bacteria; Proteobacteria; Alphaproteobacteria; Rhizobiales; Beijerinckiaceae; Methyloferula
Bacteria; Proteobacteria; Alphaproteobacteria; Rhizobiales; Methylobacteriaceae; Methylobacterium
Bacteria; Proteobacteria; Alphaproteobacteria; Rhizobiales; Methylobacteriaceae; Methylobacterium
Bacteria; Proteobacteria; Alphaproteobacteria; Rhizobiales; Methylobacteriaceae; Methylobacterium
Bacteria; Proteobacteria; Alphaproteobacteria; Rhizobiales; Methylobacteriaceae; Methylobacterium
Bacteria; Proteobacteria; Alphaproteobacteria; Rhizobiales; Methylobacteriaceae; Methylobacterium
Bacteria; Proteobacteria; Alphaproteobacteria; Rhizobiales; Methylobacteriaceae; Methylobacterium
Bacteria; Proteobacteria; Alphaproteobacteria; Rhizobiales; Methylocystaceae; Albibacter
Bacteria; Proteobacteria; Alphaproteobacteria; Rhizobiales; Methylocystaceae; Albibacter
Bacteria; Proteobacteria; Alphaproteobacteria; Rhizobiales; Methylocystaceae; Albibacter
Bacteria; Proteobacteria; Alphaproteobacteria; Rhizobiales; Methylocystaceae; Albibacter
Bacteria; Proteobacteria; Alphaproteobacteria; Rhizobiales; Methylocystaceae; Albibacter
Bacteria; Proteobacteria; Alphaproteobacteria; Rhizobiales; Methylocystaceae; Albibacter
Bacteria; Proteobacteria; Alphaproteobacteria; Rhizobiales; Methylocystaceae; Albibacter
Bacteria; Proteobacteria; Alphaproteobacteria; Rhizobiales; Methylocystaceae; Albibacter
Bacteria; Proteobacteria; Alphaproteobacteria; Rhizobiales; Methylocystaceae; Hartmannibacter
Bacteria; Proteobacteria; Alphaproteobacteria; Rhizobiales; Methylocystaceae; Hartmannibacter
Bacteria; Proteobacteria; Alphaproteobacteria; Rhizobiales; Methylocystaceae; unclassified
Bacteria; Proteobacteria; Alphaproteobacteria; Rhodobacterales; Rhodobacteraceae; Paracoccus
Bacteria; Proteobacteria; Alphaproteobacteria; Rhodobacterales; Rhodobacteraceae; Paracoccus
Bacteria; Proteobacteria; Betaproteobacteria; Methylophilales; Methylophilaceae; Candidatus_Methylopumilus
Bacteria; Proteobacteria; Betaproteobacteria; Methylophilales; Methylophilaceae; Candidatus_Methylopumilus
Bacteria; Proteobacteria; Betaproteobacteria; Methylophilales; Methylophilaceae; Candidatus_Methylopumilus
Bacteria; Proteobacteria; Betaproteobacteria; Methylophilales; Methylophilaceae; Candidatus_Methylopumilus
Bacteria; Proteobacteria; Betaproteobacteria; Methylophilales; Methylophilaceae; Candidatus_Methylopumilus
Bacteria; Proteobacteria; Betaproteobacteria; Methylophilales; Methylophilaceae; Candidatus_Methylopumilus
Bacteria; Proteobacteria; Betaproteobacteria; Methylophilales; Methylophilaceae; Candidatus_Methylopumilus
Bacteria; Proteobacteria; Betaproteobacteria; Methylophilales; Methylophilaceae; Candidatus_Methylopumilus
Bacteria; Proteobacteria; Betaproteobacteria; Methylophilales; Methylophilaceae; Candidatus_Methylopumilus
Bacteria; Proteobacteria; Betaproteobacteria; Methylophilales; Methylophilaceae; Candidatus_Methylopumilus
Bacteria; Proteobacteria; Betaproteobacteria; Methylophilales; Methylophilaceae; Candidatus_Methylopumilus
Bacteria; Proteobacteria; Betaproteobacteria; Methylophilales; Methylophilaceae; Candidatus_Methylopumilus
Bacteria; Proteobacteria; Betaproteobacteria; Methylophilales; Methylophilaceae; Candidatus_Methylopumilus
Bacteria; Proteobacteria; Betaproteobacteria; Methylophilales; Methylophilaceae; Candidatus_Methylopumilus
Bacteria; Proteobacteria; Betaproteobacteria; Methylophilales; Methylophilaceae; Candidatus_Methylopumilus
Bacteria; Proteobacteria; Betaproteobacteria; Methylophilales; Methylophilaceae; Candidatus_Methylopumilus
Bacteria; Proteobacteria; Betaproteobacteria; Methylophilales; Methylophilaceae; Candidatus_Methylopumilus
Bacteria; Proteobacteria; Betaproteobacteria; Methylophilales; Methylophilaceae; Methylophilaceae_ge
Bacteria; Proteobacteria; Betaproteobacteria; Methylophilales; Methylophilaceae; Methylophilaceae_ge
Bacteria; Proteobacteria; Betaproteobacteria; Methylophilales; Methylophilaceae; Methylophilaceae_ge
Bacteria; Proteobacteria; Betaproteobacteria; Methylophilales; Methylophilaceae; Methylophilaceae_ge
Bacteria; Proteobacteria; Betaproteobacteria; Methylophilales; Methylophilaceae; Methylophilaceae_ge
Bacteria; Proteobacteria; Betaproteobacteria; Methylophilales; Methylophilaceae; Methylophilaceae_ge
Bacteria; Proteobacteria; Betaproteobacteria; Methylophilales; Methylophilaceae; Methylophilus
Bacteria; Proteobacteria; Betaproteobacteria; Methylophilales; Methylophilaceae; Methylophilus
Bacteria; Proteobacteria; Betaproteobacteria; Methylophilales; Methylophilaceae; Methylophilus
Bacteria; Proteobacteria; Betaproteobacteria; Methylophilales; Methylophilaceae; Methylotenera
Bacteria; Proteobacteria; Betaproteobacteria; Methylophilales; Methylophilaceae; Methylotenera
Bacteria; Proteobacteria; Betaproteobacteria; Methylophilales; Methylophilaceae; Methylotenera
Bacteria; Proteobacteria; Betaproteobacteria; Methylophilales; Methylophilaceae; Methylotenera
Bacteria; Proteobacteria; Betaproteobacteria; Methylophilales; Methylophilaceae; Methylotenera
Bacteria; Proteobacteria; Betaproteobacteria; Methylophilales; Methylophilaceae; Methylotenera
Bacteria; Proteobacteria; Betaproteobacteria; Methylophilales; Methylophilaceae; Methylotenera
Bacteria; Proteobacteria; Betaproteobacteria; Methylophilales; Methylophilaceae; Methylotenera
Bacteria; Proteobacteria; Betaproteobacteria; Methylophilales; Methylophilaceae; Methylotenera
Bacteria; Proteobacteria; Betaproteobacteria; Methylophilales; Methylophilaceae; Methylotenera
Bacteria; Proteobacteria; Betaproteobacteria; Methylophilales; Methylophilaceae; Methylotenera
Bacteria; Proteobacteria; Betaproteobacteria; Methylophilales; Methylophilaceae; Methylotenera
Bacteria; Proteobacteria; Betaproteobacteria; Methylophilales; Methylophilaceae; Methylotenera
Bacteria; Proteobacteria; Betaproteobacteria; Methylophilales; Methylophilaceae; Methylotenera
Bacteria; Proteobacteria; Betaproteobacteria; Methylophilales; Methylophilaceae; Methylotenera
Bacteria; Proteobacteria; Betaproteobacteria; Methylophilales; Methylophilaceae; Methylotenera
Bacteria; Proteobacteria; Betaproteobacteria; Methylophilales; Methylophilaceae; Methylotenera
Bacteria; Proteobacteria; Betaproteobacteria; Methylophilales; Methylophilaceae; Methylotenera
Bacteria; Proteobacteria; Betaproteobacteria; Methylophilales; Methylophilaceae; Methylotenera
Bacteria; Proteobacteria; Betaproteobacteria; Methylophilales; Methylophilaceae; Methylotenera
Bacteria; Proteobacteria; Betaproteobacteria; Methylophilales; Methylophilaceae; Methylotenera
Bacteria; Proteobacteria; Betaproteobacteria; Methylophilales; Methylophilaceae; Methylotenera
Bacteria; Proteobacteria; Betaproteobacteria; Methylophilales; Methylophilaceae; Methylotenera
Bacteria; Proteobacteria; Betaproteobacteria; Methylophilales; Methylophilaceae; Methylotenera
Bacteria; Proteobacteria; Betaproteobacteria; Methylophilales; Methylophilaceae; Methylotenera
Bacteria; Proteobacteria; Betaproteobacteria; Methylophilales; Methylophilaceae; Methylotenera
Bacteria; Proteobacteria; Betaproteobacteria; Methylophilales; Methylophilaceae; Methylotenera
Bacteria; Proteobacteria; Betaproteobacteria; Methylophilales; Methylophilaceae; Methylotenera
Bacteria; Proteobacteria; Betaproteobacteria; Methylophilales; Methylophilaceae; Methylotenera
Bacteria; Proteobacteria; Betaproteobacteria; Methylophilales; Methylophilaceae; Methylotenera
Bacteria; Proteobacteria; Betaproteobacteria; Methylophilales; Methylophilaceae; Methylotenera
Bacteria; Proteobacteria; Betaproteobacteria; Methylophilales; Methylophilaceae; Methylotenera
Bacteria; Proteobacteria; Betaproteobacteria; Methylophilales; Methylophilaceae; Methylotenera
Bacteria; Proteobacteria; Betaproteobacteria; Methylophilales; Methylophilaceae; Methylotenera
Bacteria; Proteobacteria; Betaproteobacteria; Methylophilales; Methylophilaceae; Methylotenera
Bacteria; Proteobacteria; Betaproteobacteria; Methylophilales; Methylophilaceae; Methylotenera
Bacteria; Proteobacteria; Betaproteobacteria; Methylophilales; Methylophilaceae; Methylotenera
Bacteria; Proteobacteria; Betaproteobacteria; Methylophilales; Methylophilaceae; Methylotenera
Bacteria; Proteobacteria; Betaproteobacteria; Methylophilales; Methylophilaceae; Methylotenera
Bacteria; Proteobacteria; Betaproteobacteria; Methylophilales; Methylophilaceae; Methylotenera
Bacteria; Proteobacteria; Betaproteobacteria; Methylophilales; Methylophilaceae; Methylotenera
Bacteria; Proteobacteria; Betaproteobacteria; Methylophilales; Methylophilaceae; Methylotenera
Bacteria; Proteobacteria; Betaproteobacteria; Methylophilales; Methylophilaceae; Methylotenera
Bacteria; Proteobacteria; Betaproteobacteria; Methylophilales; Methylophilaceae; Methylotenera
Bacteria; Proteobacteria; Betaproteobacteria; Methylophilales; Methylophilaceae; Methylotenera
Bacteria; Proteobacteria; Betaproteobacteria; Methylophilales; Methylophilaceae; Methylotenera
Bacteria; Proteobacteria; Betaproteobacteria; Methylophilales; Methylophilaceae; Methylotenera
Bacteria; Proteobacteria; Betaproteobacteria; Methylophilales; Methylophilaceae; Methylotenera
Bacteria; Proteobacteria; Betaproteobacteria; Methylophilales; Methylophilaceae; Methylotenera
Bacteria; Proteobacteria; Betaproteobacteria; Methylophilales; Methylophilaceae; Methylotenera
Bacteria; Proteobacteria; Betaproteobacteria; Methylophilales; Methylophilaceae; Methylotenera
Bacteria; Proteobacteria; Betaproteobacteria; Methylophilales; Methylophilaceae; Methylotenera
Bacteria; Proteobacteria; Betaproteobacteria; Methylophilales; Methylophilaceae; Methylotenera
Bacteria; Proteobacteria; Betaproteobacteria; Methylophilales; Methylophilaceae; Methylotenera
Bacteria; Proteobacteria; Betaproteobacteria; Methylophilales; Methylophilaceae; Methylotenera
Bacteria; Proteobacteria; Betaproteobacteria; Methylophilales; Methylophilaceae; Methylotenera
Bacteria; Proteobacteria; Betaproteobacteria; Methylophilales; Methylophilaceae; Methylotenera
Bacteria; Proteobacteria; Betaproteobacteria; Methylophilales; Methylophilaceae; Methylotenera
Bacteria; Proteobacteria; Betaproteobacteria; Methylophilales; Methylophilaceae; Methylotenera
Bacteria; Proteobacteria; Betaproteobacteria; Methylophilales; Methylophilaceae; Methylotenera
Bacteria; Proteobacteria; Betaproteobacteria; Methylophilales; Methylophilaceae; Methylotenera
Bacteria; Proteobacteria; Betaproteobacteria; Methylophilales; Methylophilaceae; Methylotenera
Bacteria; Proteobacteria; Betaproteobacteria; Methylophilales; Methylophilaceae; Methylotenera
Bacteria; Proteobacteria; Betaproteobacteria; Methylophilales; Methylophilaceae; Methylotenera
Bacteria; Proteobacteria; Betaproteobacteria; Methylophilales; Methylophilaceae; Methylotenera
Bacteria; Proteobacteria; Betaproteobacteria; Methylophilales; Methylophilaceae; Methylotenera
Bacteria; Proteobacteria; Betaproteobacteria; Methylophilales; Methylophilaceae; Methylotenera
Bacteria; Proteobacteria; Betaproteobacteria; Methylophilales; Methylophilaceae; Methylotenera
Bacteria; Proteobacteria; Betaproteobacteria; Methylophilales; Methylophilaceae; Methylotenera
Bacteria; Proteobacteria; Betaproteobacteria; Methylophilales; Methylophilaceae; Methylotenera
Bacteria; Proteobacteria; Betaproteobacteria; Methylophilales; Methylophilaceae; Methylotenera
Bacteria; Proteobacteria; Betaproteobacteria; Methylophilales; Methylophilaceae; Methylotenera
Bacteria; Proteobacteria; Betaproteobacteria; Methylophilales; Methylophilaceae; Methylotenera
Bacteria; Proteobacteria; Betaproteobacteria; Methylophilales; Methylophilaceae; Methylotenera
Bacteria; Proteobacteria; Betaproteobacteria; Methylophilales; Methylophilaceae; Methylotenera
Bacteria; Proteobacteria; Betaproteobacteria; Methylophilales; Methylophilaceae; Methylotenera
Bacteria; Proteobacteria; Betaproteobacteria; Methylophilales; Methylophilaceae; Methylotenera
Bacteria; Proteobacteria; Betaproteobacteria; Methylophilales; Methylophilaceae; Methylotenera
Bacteria; Proteobacteria; Betaproteobacteria; Methylophilales; Methylophilaceae; Methylotenera
Bacteria; Proteobacteria; Betaproteobacteria; Methylophilales; Methylophilaceae; Methylotenera
Bacteria; Proteobacteria; Betaproteobacteria; Methylophilales; Methylophilaceae; Methylotenera
Bacteria; Proteobacteria; Betaproteobacteria; Methylophilales; Methylophilaceae; Methylotenera
Bacteria; Proteobacteria; Betaproteobacteria; Methylophilales; Methylophilaceae; Methylotenera
Bacteria; Proteobacteria; Betaproteobacteria; Methylophilales; Methylophilaceae; Methylotenera
Bacteria; Proteobacteria; Betaproteobacteria; Methylophilales; Methylophilaceae; Methylotenera
Bacteria; Proteobacteria; Betaproteobacteria; Methylophilales; Methylophilaceae; Methylotenera
Bacteria; Proteobacteria; Betaproteobacteria; Methylophilales; Methylophilaceae; Methylotenera
Bacteria; Proteobacteria; Betaproteobacteria; Methylophilales; Methylophilaceae; Methylotenera
Bacteria; Proteobacteria; Betaproteobacteria; Methylophilales; Methylophilaceae; Methylotenera
Bacteria; Proteobacteria; Betaproteobacteria; Methylophilales; Methylophilaceae; Methylotenera
Bacteria; Proteobacteria; Betaproteobacteria; Methylophilales; Methylophilaceae; Methylotenera
Bacteria; Proteobacteria; Betaproteobacteria; Methylophilales; Methylophilaceae; Methylotenera
Bacteria; Proteobacteria; Betaproteobacteria; Methylophilales; Methylophilaceae; Methylotenera
Bacteria; Proteobacteria; Betaproteobacteria; Methylophilales; Methylophilaceae; Methylotenera
Bacteria; Proteobacteria; Betaproteobacteria; Methylophilales; Methylophilaceae; Methylotenera
Bacteria; Proteobacteria; Betaproteobacteria; Methylophilales; Methylophilaceae; Methylotenera
Bacteria; Proteobacteria; Betaproteobacteria; Methylophilales; Methylophilaceae; Methylotenera
Bacteria; Proteobacteria; Betaproteobacteria; Methylophilales; Methylophilaceae; Methylotenera
Bacteria; Proteobacteria; Betaproteobacteria; Methylophilales; Methylophilaceae; Methylotenera
Bacteria; Proteobacteria; Betaproteobacteria; Methylophilales; Methylophilaceae; Methylotenera
Bacteria; Proteobacteria; Betaproteobacteria; Methylophilales; Methylophilaceae; Methylotenera
Bacteria; Proteobacteria; Betaproteobacteria; Methylophilales; Methylophilaceae; Methylotenera
Bacteria; Proteobacteria; Betaproteobacteria; Methylophilales; Methylophilaceae; Methylotenera
Bacteria; Proteobacteria; Betaproteobacteria; Methylophilales; Methylophilaceae; Methylotenera
Bacteria; Proteobacteria; Betaproteobacteria; Methylophilales; Methylophilaceae; Methylotenera
Bacteria; Proteobacteria; Betaproteobacteria; Methylophilales; Methylophilaceae; Methylotenera
Bacteria; Proteobacteria; Betaproteobacteria; Methylophilales; Methylophilaceae; Methylotenera
Bacteria; Proteobacteria; Betaproteobacteria; Methylophilales; Methylophilaceae; Methylotenera
Bacteria; Proteobacteria; Betaproteobacteria; Methylophilales; Methylophilaceae; Methylotenera
Bacteria; Proteobacteria; Betaproteobacteria; Methylophilales; Methylophilaceae; Methylotenera
Bacteria; Proteobacteria; Betaproteobacteria; Methylophilales; Methylophilaceae; Methylotenera
Bacteria; Proteobacteria; Betaproteobacteria; Methylophilales; Methylophilaceae; Methylotenera
Bacteria; Proteobacteria; Betaproteobacteria; Methylophilales; Methylophilaceae; Methylotenera
Bacteria; Proteobacteria; Betaproteobacteria; Methylophilales; Methylophilaceae; Methylotenera
Bacteria; Proteobacteria; Betaproteobacteria; Methylophilales; Methylophilaceae; Methylotenera
Bacteria; Proteobacteria; Betaproteobacteria; Methylophilales; Methylophilaceae; Methylotenera
Bacteria; Proteobacteria; Betaproteobacteria; Methylophilales; Methylophilaceae; Methylotenera
Bacteria; Proteobacteria; Betaproteobacteria; Methylophilales; Methylophilaceae; Methylotenera
Bacteria; Proteobacteria; Betaproteobacteria; Methylophilales; Methylophilaceae; Methylotenera
Bacteria; Proteobacteria; Betaproteobacteria; Methylophilales; Methylophilaceae; Methylotenera
Bacteria; Proteobacteria; Betaproteobacteria; Methylophilales; Methylophilaceae; Methylotenera
Bacteria; Proteobacteria; Betaproteobacteria; Methylophilales; Methylophilaceae; Methylotenera
Bacteria; Proteobacteria; Betaproteobacteria; Methylophilales; Methylophilaceae; Methylotenera
Bacteria; Proteobacteria; Betaproteobacteria; Methylophilales; Methylophilaceae; Methylotenera
Bacteria; Proteobacteria; Betaproteobacteria; Methylophilales; Methylophilaceae; Methylotenera
Bacteria; Proteobacteria; Betaproteobacteria; Methylophilales; Methylophilaceae; Methylotenera
Bacteria; Proteobacteria; Betaproteobacteria; Methylophilales; Methylophilaceae; Methylotenera
Bacteria; Proteobacteria; Betaproteobacteria; Methylophilales; Methylophilaceae; Methylotenera
Bacteria; Proteobacteria; Betaproteobacteria; Methylophilales; Methylophilaceae; Methylotenera
Bacteria; Proteobacteria; Betaproteobacteria; Methylophilales; Methylophilaceae; Methylotenera
Bacteria; Proteobacteria; Betaproteobacteria; Methylophilales; Methylophilaceae; Methylotenera
Bacteria; Proteobacteria; Betaproteobacteria; Methylophilales; Methylophilaceae; Methylotenera
Bacteria; Proteobacteria; Betaproteobacteria; Methylophilales; Methylophilaceae; Methylotenera
Bacteria; Proteobacteria; Betaproteobacteria; Methylophilales; Methylophilaceae; Methylotenera
Bacteria; Proteobacteria; Betaproteobacteria; Methylophilales; Methylophilaceae; Methylotenera
Bacteria; Proteobacteria; Betaproteobacteria; Methylophilales; Methylophilaceae; Methylovorus
Bacteria; Proteobacteria; Betaproteobacteria; Methylophilales; Methylophilaceae; Methylovorus
Bacteria; Proteobacteria; Betaproteobacteria; Methylophilales; Methylophilaceae; Methylovorus
Bacteria; Proteobacteria; Betaproteobacteria; Methylophilales; Methylophilaceae; Methylovorus
Bacteria; Proteobacteria; Betaproteobacteria; Methylophilales; Methylophilaceae; Methylovorus
Bacteria; Proteobacteria; Betaproteobacteria; Methylophilales; Methylophilaceae; Methylovorus
Bacteria; Proteobacteria; Betaproteobacteria; Methylophilales; Methylophilaceae; PRD01a011B
Bacteria; Proteobacteria; Betaproteobacteria; Methylophilales; Methylophilaceae; PRD01a011B
Bacteria; Proteobacteria; Betaproteobacteria; Methylophilales; Methylophilaceae; PRD01a011B
Bacteria; Proteobacteria; Betaproteobacteria; Methylophilales; Methylophilaceae; PRD01a011B
Bacteria; Proteobacteria; Betaproteobacteria; Methylophilales; Methylophilaceae; PRD01a011B
Bacteria; Proteobacteria; Betaproteobacteria; Methylophilales; Methylophilaceae; PRD01a011B
Bacteria; Proteobacteria; Betaproteobacteria; Methylophilales; Methylophilaceae; unclassified
Bacteria; Proteobacteria; Betaproteobacteria; Methylophilales; Methylophilaceae; unclassified
Bacteria; Proteobacteria; Betaproteobacteria; Methylophilales; Methylophilaceae; uncultured
Bacteria; Proteobacteria; Betaproteobacteria; Methylophilales; Methylophilaceae; uncultured
Bacteria; Proteobacteria; Betaproteobacteria; Methylophilales; Methylophilaceae; uncultured
Bacteria; Proteobacteria; Betaproteobacteria; Methylophilales; Methylophilaceae; uncultured
Bacteria; Proteobacteria; Betaproteobacteria; Methylophilales; Methylophilaceae; uncultured
Bacteria; Proteobacteria; Betaproteobacteria; Methylophilales; Methylophilaceae; uncultured
Bacteria; Proteobacteria; Betaproteobacteria; Methylophilales; Methylophilaceae; uncultured
Bacteria; Proteobacteria; Betaproteobacteria; Methylophilales; Methylophilaceae; uncultured
Bacteria; Proteobacteria; Gammaproteobacteria; Methylococcales; CABC2E06; CABC2E06_ge
Bacteria; Proteobacteria; Gammaproteobacteria; Methylococcales; CABC2E06; CABC2E06_ge
Bacteria; Proteobacteria; Gammaproteobacteria; Methylococcales; CABC2E06; CABC2E06_ge
Bacteria; Proteobacteria; Gammaproteobacteria; Methylococcales; CABC2E06; CABC2E06_ge
Bacteria; Proteobacteria; Gammaproteobacteria; Methylococcales; CABC2E06; CABC2E06_ge
Bacteria; Proteobacteria; Gammaproteobacteria; Methylococcales; CABC2E06; CABC2E06_ge
Bacteria; Proteobacteria; Gammaproteobacteria; Methylococcales; CABC2E06; CABC2E06_ge
Bacteria; Proteobacteria; Gammaproteobacteria; Methylococcales; CABC2E06; CABC2E06_ge
Bacteria; Proteobacteria; Gammaproteobacteria; Methylococcales; CABC2E06; CABC2E06_ge
Bacteria; Proteobacteria; Gammaproteobacteria; Methylococcales; CABC2E06; CABC2E06_ge
Bacteria; Proteobacteria; Gammaproteobacteria; Methylococcales; CABC2E06; CABC2E06_ge
Bacteria; Proteobacteria; Gammaproteobacteria; Methylococcales; CABC2E06; CABC2E06_ge
Bacteria; Proteobacteria; Gammaproteobacteria; Methylococcales; CABC2E06; CABC2E06_ge
Bacteria; Proteobacteria; Gammaproteobacteria; Methylococcales; CABC2E06; CABC2E06_ge
Bacteria; Proteobacteria; Gammaproteobacteria; Methylococcales; CABC2E06; CABC2E06_ge
Bacteria; Proteobacteria; Gammaproteobacteria; Methylococcales; CABC2E06; CABC2E06_ge
Bacteria; Proteobacteria; Gammaproteobacteria; Methylococcales; CABC2E06; CABC2E06_ge
Bacteria; Proteobacteria; Gammaproteobacteria; Methylococcales; CABC2E06; CABC2E06_ge
Bacteria; Proteobacteria; Gammaproteobacteria; Methylococcales; CABC2E06; CABC2E06_ge
Bacteria; Proteobacteria; Gammaproteobacteria; Methylococcales; CABC2E06; CABC2E06_ge
Bacteria; Proteobacteria; Gammaproteobacteria; Methylococcales; CABC2E06; CABC2E06_ge
Bacteria; Proteobacteria; Gammaproteobacteria; Methylococcales; Crenotrichaceae; Crenothrix
Bacteria; Proteobacteria; Gammaproteobacteria; Methylococcales; Crenotrichaceae; Crenothrix
Bacteria; Proteobacteria; Gammaproteobacteria; Methylococcales; Crenotrichaceae; Crenothrix
Bacteria; Proteobacteria; Gammaproteobacteria; Methylococcales; Crenotrichaceae; Crenothrix
Bacteria; Proteobacteria; Gammaproteobacteria; Methylococcales; Crenotrichaceae; Crenothrix
Bacteria; Proteobacteria; Gammaproteobacteria; Methylococcales; Crenotrichaceae; Crenothrix
Bacteria; Proteobacteria; Gammaproteobacteria; Methylococcales; Crenotrichaceae; Crenothrix
Bacteria; Proteobacteria; Gammaproteobacteria; Methylococcales; Crenotrichaceae; Crenothrix
Bacteria; Proteobacteria; Gammaproteobacteria; Methylococcales; Crenotrichaceae; Crenothrix
Bacteria; Proteobacteria; Gammaproteobacteria; Methylococcales; Crenotrichaceae; Crenothrix
Bacteria; Proteobacteria; Gammaproteobacteria; Methylococcales; Crenotrichaceae; Crenothrix
Bacteria; Proteobacteria; Gammaproteobacteria; Methylococcales; Crenotrichaceae; Crenothrix
Bacteria; Proteobacteria; Gammaproteobacteria; Methylococcales; Crenotrichaceae; Crenothrix
Bacteria; Proteobacteria; Gammaproteobacteria; Methylococcales; Crenotrichaceae; Crenothrix
Bacteria; Proteobacteria; Gammaproteobacteria; Methylococcales; Crenotrichaceae; Crenothrix
Bacteria; Proteobacteria; Gammaproteobacteria; Methylococcales; Crenotrichaceae; Crenothrix
Bacteria; Proteobacteria; Gammaproteobacteria; Methylococcales; Crenotrichaceae; Crenothrix
Bacteria; Proteobacteria; Gammaproteobacteria; Methylococcales; Crenotrichaceae; Crenothrix
Bacteria; Proteobacteria; Gammaproteobacteria; Methylococcales; Crenotrichaceae; Crenothrix
Bacteria; Proteobacteria; Gammaproteobacteria; Methylococcales; Crenotrichaceae; Crenothrix
Bacteria; Proteobacteria; Gammaproteobacteria; Methylococcales; Crenotrichaceae; Crenothrix
Bacteria; Proteobacteria; Gammaproteobacteria; Methylococcales; Crenotrichaceae; Crenothrix
Bacteria; Proteobacteria; Gammaproteobacteria; Methylococcales; Crenotrichaceae; Crenothrix
Bacteria; Proteobacteria; Gammaproteobacteria; Methylococcales; Crenotrichaceae; Crenothrix
Bacteria; Proteobacteria; Gammaproteobacteria; Methylococcales; Crenotrichaceae; Crenothrix
Bacteria; Proteobacteria; Gammaproteobacteria; Methylococcales; Crenotrichaceae; Crenothrix
Bacteria; Proteobacteria; Gammaproteobacteria; Methylococcales; Crenotrichaceae; Crenothrix
Bacteria; Proteobacteria; Gammaproteobacteria; Methylococcales; Crenotrichaceae; Crenothrix
Bacteria; Proteobacteria; Gammaproteobacteria; Methylococcales; Crenotrichaceae; Crenothrix
Bacteria; Proteobacteria; Gammaproteobacteria; Methylococcales; Crenotrichaceae; Crenothrix
Bacteria; Proteobacteria; Gammaproteobacteria; Methylococcales; Methylococcaceae; Candidatus_Methylospira
Bacteria; Proteobacteria; Gammaproteobacteria; Methylococcales; Methylococcaceae; Methylobacter
Bacteria; Proteobacteria; Gammaproteobacteria; Methylococcales; Methylococcaceae; Methylobacter
Bacteria; Proteobacteria; Gammaproteobacteria; Methylococcales; Methylococcaceae; Methylobacter
Bacteria; Proteobacteria; Gammaproteobacteria; Methylococcales; Methylococcaceae; Methylobacter
Bacteria; Proteobacteria; Gammaproteobacteria; Methylococcales; Methylococcaceae; Methylobacter
Bacteria; Proteobacteria; Gammaproteobacteria; Methylococcales; Methylococcaceae; Methylobacter
Bacteria; Proteobacteria; Gammaproteobacteria; Methylococcales; Methylococcaceae; Methylobacter
Bacteria; Proteobacteria; Gammaproteobacteria; Methylococcales; Methylococcaceae; Methylobacter
Bacteria; Proteobacteria; Gammaproteobacteria; Methylococcales; Methylococcaceae; Methylobacter
Bacteria; Proteobacteria; Gammaproteobacteria; Methylococcales; Methylococcaceae; Methylobacter
Bacteria; Proteobacteria; Gammaproteobacteria; Methylococcales; Methylococcaceae; Methylobacter
Bacteria; Proteobacteria; Gammaproteobacteria; Methylococcales; Methylococcaceae; Methylobacter
Bacteria; Proteobacteria; Gammaproteobacteria; Methylococcales; Methylococcaceae; Methylobacter
Bacteria; Proteobacteria; Gammaproteobacteria; Methylococcales; Methylococcaceae; Methylobacter
Bacteria; Proteobacteria; Gammaproteobacteria; Methylococcales; Methylococcaceae; Methylobacter
Bacteria; Proteobacteria; Gammaproteobacteria; Methylococcales; Methylococcaceae; Methylobacter
Bacteria; Proteobacteria; Gammaproteobacteria; Methylococcales; Methylococcaceae; Methylobacter
Bacteria; Proteobacteria; Gammaproteobacteria; Methylococcales; Methylococcaceae; Methylobacter
Bacteria; Proteobacteria; Gammaproteobacteria; Methylococcales; Methylococcaceae; Methylobacter
Bacteria; Proteobacteria; Gammaproteobacteria; Methylococcales; Methylococcaceae; Methylobacter
Bacteria; Proteobacteria; Gammaproteobacteria; Methylococcales; Methylococcaceae; Methylobacter
Bacteria; Proteobacteria; Gammaproteobacteria; Methylococcales; Methylococcaceae; Methylobacter
Bacteria; Proteobacteria; Gammaproteobacteria; Methylococcales; Methylococcaceae; Methylobacter
Bacteria; Proteobacteria; Gammaproteobacteria; Methylococcales; Methylococcaceae; Methylobacter
Bacteria; Proteobacteria; Gammaproteobacteria; Methylococcales; Methylococcaceae; Methylobacter
Bacteria; Proteobacteria; Gammaproteobacteria; Methylococcales; Methylococcaceae; Methylobacter
Bacteria; Proteobacteria; Gammaproteobacteria; Methylococcales; Methylococcaceae; Methylobacter
Bacteria; Proteobacteria; Gammaproteobacteria; Methylococcales; Methylococcaceae; Methylobacter
Bacteria; Proteobacteria; Gammaproteobacteria; Methylococcales; Methylococcaceae; Methylobacter
Bacteria; Proteobacteria; Gammaproteobacteria; Methylococcales; Methylococcaceae; Methylobacter
Bacteria; Proteobacteria; Gammaproteobacteria; Methylococcales; Methylococcaceae; Methylobacter
Bacteria; Proteobacteria; Gammaproteobacteria; Methylococcales; Methylococcaceae; Methylobacter
Bacteria; Proteobacteria; Gammaproteobacteria; Methylococcales; Methylococcaceae; Methylobacter
Bacteria; Proteobacteria; Gammaproteobacteria; Methylococcales; Methylococcaceae; Methylobacter
Bacteria; Proteobacteria; Gammaproteobacteria; Methylococcales; Methylococcaceae; Methylobacter
Bacteria; Proteobacteria; Gammaproteobacteria; Methylococcales; Methylococcaceae; Methylobacter
Bacteria; Proteobacteria; Gammaproteobacteria; Methylococcales; Methylococcaceae; Methylobacter
Bacteria; Proteobacteria; Gammaproteobacteria; Methylococcales; Methylococcaceae; Methylobacter
Bacteria; Proteobacteria; Gammaproteobacteria; Methylococcales; Methylococcaceae; Methylobacter
Bacteria; Proteobacteria; Gammaproteobacteria; Methylococcales; Methylococcaceae; Methylobacter
Bacteria; Proteobacteria; Gammaproteobacteria; Methylococcales; Methylococcaceae; Methylobacter
Bacteria; Proteobacteria; Gammaproteobacteria; Methylococcales; Methylococcaceae; Methylobacter
Bacteria; Proteobacteria; Gammaproteobacteria; Methylococcales; Methylococcaceae; Methylobacter
Bacteria; Proteobacteria; Gammaproteobacteria; Methylococcales; Methylococcaceae; Methylobacter
Bacteria; Proteobacteria; Gammaproteobacteria; Methylococcales; Methylococcaceae; Methylobacter
Bacteria; Proteobacteria; Gammaproteobacteria; Methylococcales; Methylococcaceae; Methylobacter
Bacteria; Proteobacteria; Gammaproteobacteria; Methylococcales; Methylococcaceae; Methylobacter
Bacteria; Proteobacteria; Gammaproteobacteria; Methylococcales; Methylococcaceae; Methylobacter
Bacteria; Proteobacteria; Gammaproteobacteria; Methylococcales; Methylococcaceae; Methylobacter
Bacteria; Proteobacteria; Gammaproteobacteria; Methylococcales; Methylococcaceae; Methylobacter
Bacteria; Proteobacteria; Gammaproteobacteria; Methylococcales; Methylococcaceae; Methylobacter
Bacteria; Proteobacteria; Gammaproteobacteria; Methylococcales; Methylococcaceae; Methylobacter
Bacteria; Proteobacteria; Gammaproteobacteria; Methylococcales; Methylococcaceae; Methylobacter
Bacteria; Proteobacteria; Gammaproteobacteria; Methylococcales; Methylococcaceae; Methylobacter
Bacteria; Proteobacteria; Gammaproteobacteria; Methylococcales; Methylococcaceae; Methylobacter
Bacteria; Proteobacteria; Gammaproteobacteria; Methylococcales; Methylococcaceae; Methylobacter
Bacteria; Proteobacteria; Gammaproteobacteria; Methylococcales; Methylococcaceae; Methylobacter
Bacteria; Proteobacteria; Gammaproteobacteria; Methylococcales; Methylococcaceae; Methylobacter
Bacteria; Proteobacteria; Gammaproteobacteria; Methylococcales; Methylococcaceae; Methylobacter
Bacteria; Proteobacteria; Gammaproteobacteria; Methylococcales; Methylococcaceae; Methylobacter
Bacteria; Proteobacteria; Gammaproteobacteria; Methylococcales; Methylococcaceae; Methylobacter
Bacteria; Proteobacteria; Gammaproteobacteria; Methylococcales; Methylococcaceae; Methylobacter
Bacteria; Proteobacteria; Gammaproteobacteria; Methylococcales; Methylococcaceae; Methylococcaceae_ge
Bacteria; Proteobacteria; Gammaproteobacteria; Methylococcales; Methylococcaceae; Methylococcaceae_ge
Bacteria; Proteobacteria; Gammaproteobacteria; Methylococcales; Methylococcaceae; Methylogaea
Bacteria; Proteobacteria; Gammaproteobacteria; Methylococcales; Methylococcaceae; Methyloglobulus
Bacteria; Proteobacteria; Gammaproteobacteria; Methylococcales; Methylococcaceae; Methylosoma
Bacteria; Proteobacteria; Gammaproteobacteria; Methylococcales; Methylococcaceae; Methylosoma
Bacteria; Proteobacteria; Gammaproteobacteria; Methylococcales; Methylococcaceae; Methylosoma
Bacteria; Proteobacteria; Gammaproteobacteria; Methylococcales; Methylococcaceae; Methylovulum
Bacteria; Proteobacteria; Gammaproteobacteria; Methylococcales; Methylococcaceae; uncultured
Bacteria; Proteobacteria; Gammaproteobacteria; Methylococcales; Methylococcales_fa; Methylococcales_ge
Bacteria; Proteobacteria; Gammaproteobacteria; Methylococcales; pItb-vmat-59; pItb-vmat-59_ge
Bacteria; Proteobacteria; Gammaproteobacteria; Methylococcales; pItb-vmat-59; pItb-vmat-59_ge
Bacteria; Proteobacteria; Gammaproteobacteria; Methylococcales; pItb-vmat-59; pItb-vmat-59_ge
Bacteria; Proteobacteria; Gammaproteobacteria; Methylococcales; unclassified; unclassified
Bacteria; Proteobacteria; Gammaproteobacteria; Methylococcales; unclassified; unclassified
Bacteria; Proteobacteria; Gammaproteobacteria; Methylococcales; unclassified; unclassified
Bacteria; Proteobacteria; Gammaproteobacteria; Methylococcales; unclassified; unclassified
Bacteria; Proteobacteria; Gammaproteobacteria; Methylococcales; unclassified; unclassified
Bacteria; Verrucomicrobia; Verrucomicrobia_Incertae_Sedis; Unknown_Order; Unknown_Family; Candidatus_Methylacidiphilum
Bacteria; Verrucomicrobia; Verrucomicrobia_Incertae_Sedis; Unknown_Order; Unknown_Family; Candidatus_Methylacidiphilum
Bacteria; Verrucomicrobia; Verrucomicrobia_Incertae_Sedis; Unknown_Order; Unknown_Family; Candidatus_Methylacidiphilum
Bacteria; Verrucomicrobia; Verrucomicrobia_Incertae_Sedis; Unknown_Order; Unknown_Family; Candidatus_Methylacidiphilum
Bacteria; Verrucomicrobia; Verrucomicrobia_Incertae_Sedis; Unknown_Order; Unknown_Family; Candidatus_Methylacidiphilum
Bacteria; Verrucomicrobia; Verrucomicrobia_Incertae_Sedis; Unknown_Order; Unknown_Family; Candidatus_Methylacidiphilum
Bacteria; Verrucomicrobia; Verrucomicrobia_Incertae_Sedis; Unknown_Order; Unknown_Family; Candidatus_Methylacidiphilum
Bacteria; Verrucomicrobia; Verrucomicrobia_Incertae_Sedis; Unknown_Order; Unknown_Family; Candidatus_Methylacidiphilum
Bacteria; Verrucomicrobia; Verrucomicrobia_Incertae_Sedis; Unknown_Order; Unknown_Family; Candidatus_Methylacidiphilum
Bacteria; Verrucomicrobia; Verrucomicrobia_Incertae_Sedis; Unknown_Order; Unknown_Family; Candidatus_Methylacidiphilum
Bacteria; Verrucomicrobia; Verrucomicrobia_Incertae_Sedis; Unknown_Order; Unknown_Family; Candidatus_Methylacidiphilum
Bacteria; Verrucomicrobia; Verrucomicrobia_Incertae_Sedis; Unknown_Order; Unknown_Family; Candidatus_Methylacidiphilum
Bacteria; Verrucomicrobia; Verrucomicrobia_Incertae_Sedis; Unknown_Order; Unknown_Family; Candidatus_Methylacidiphilum
Bacteria; Verrucomicrobia; Verrucomicrobia_Incertae_Sedis; Unknown_Order; Unknown_Family; Candidatus_Methylacidiphilum
Bacteria; Verrucomicrobia; Verrucomicrobia_Incertae_Sedis; Unknown_Order; Unknown_Family; Candidatus_Methylacidiphilum
Bacteria; Verrucomicrobia; Verrucomicrobia_Incertae_Sedis; Unknown_Order; Unknown_Family; Candidatus_Methylacidiphilum
Bacteria; Verrucomicrobia; Verrucomicrobia_Incertae_Sedis; Unknown_Order; Unknown_Family; Candidatus_Methylacidiphilum
Bacteria; Verrucomicrobia; Verrucomicrobia_Incertae_Sedis; Unknown_Order; Unknown_Family; Candidatus_Methylacidiphilum
Bacteria; Verrucomicrobia; Verrucomicrobia_Incertae_Sedis; Unknown_Order; Unknown_Family; Candidatus_Methylacidiphilum
Bacteria; Verrucomicrobia; Verrucomicrobia_Incertae_Sedis; Unknown_Order; Unknown_Family; Candidatus_Methylacidiphilum
Bacteria; Verrucomicrobia; Verrucomicrobia_Incertae_Sedis; Unknown_Order; Unknown_Family; Candidatus_Methylacidiphilum
Bacteria; Verrucomicrobia; Verrucomicrobia_Incertae_Sedis; Unknown_Order; Unknown_Family; Candidatus_Methylacidiphilum
Bacteria; Verrucomicrobia; Verrucomicrobia_Incertae_Sedis; Unknown_Order; Unknown_Family; Candidatus_Methylacidiphilum
Bacteria; Verrucomicrobia; Verrucomicrobia_Incertae_Sedis; Unknown_Order; Unknown_Family; Candidatus_Methylacidiphilum
Bacteria; Verrucomicrobia; Verrucomicrobia_Incertae_Sedis; Unknown_Order; Unknown_Family; Candidatus_Methylacidiphilum
Bacteria; Verrucomicrobia; Verrucomicrobia_Incertae_Sedis; Unknown_Order; Unknown_Family; Candidatus_Methylacidiphilum
Bacteria; Verrucomicrobia; Verrucomicrobia_Incertae_Sedis; Unknown_Order; Unknown_Family; Candidatus_Methylacidiphilum
Bacteria; Verrucomicrobia; Verrucomicrobia_Incertae_Sedis; Unknown_Order; Unknown_Family; Candidatus_Methylacidiphilum
Bacteria; Verrucomicrobia; Verrucomicrobia_Incertae_Sedis; Unknown_Order; Unknown_Family; Candidatus_Methylacidiphilum
Bacteria; Verrucomicrobia; Verrucomicrobia_Incertae_Sedis; Unknown_Order; Unknown_Family; Candidatus_Methylacidiphilum
Bacteria; Verrucomicrobia; Verrucomicrobia_Incertae_Sedis; Unknown_Order; Unknown_Family; Candidatus_Methylacidiphilum
Bacteria; Verrucomicrobia; Verrucomicrobia_Incertae_Sedis; Unknown_Order; Unknown_Family; Candidatus_Methylacidiphilum
Bacteria; Verrucomicrobia; Verrucomicrobia_Incertae_Sedis; Unknown_Order; Unknown_Family; Candidatus_Methylacidiphilum
Bacteria; Verrucomicrobia; Verrucomicrobia_Incertae_Sedis; Unknown_Order; Unknown_Family; Candidatus_Methylacidiphilum
Bacteria; Verrucomicrobia; Verrucomicrobia_Incertae_Sedis; Unknown_Order; Unknown_Family; Candidatus_Methylacidiphilum
Bacteria; Verrucomicrobia; Verrucomicrobia_Incertae_Sedis; Unknown_Order; Unknown_Family; Candidatus_Methylacidiphilum
Bacteria; Verrucomicrobia; Verrucomicrobia_Incertae_Sedis; Unknown_Order; Unknown_Family; Candidatus_Methylacidiphilum
Bacteria; Verrucomicrobia; Verrucomicrobia_Incertae_Sedis; Unknown_Order; Unknown_Family; Candidatus_Methylacidiphilum
Bacteria; Verrucomicrobia; Verrucomicrobia_Incertae_Sedis; Unknown_Order; Unknown_Family; Candidatus_Methylacidiphilum
Bacteria; Verrucomicrobia; Verrucomicrobia_Incertae_Sedis; Unknown_Order; Unknown_Family; Candidatus_Methylacidiphilum
Bacteria; Verrucomicrobia; Verrucomicrobia_Incertae_Sedis; Unknown_Order; Unknown_Family; Candidatus_Methylacidiphilum
Bacteria; Verrucomicrobia; Verrucomicrobia_Incertae_Sedis; Unknown_Order; Unknown_Family; Candidatus_Methylacidiphilum
Bacteria; Verrucomicrobia; Verrucomicrobia_Incertae_Sedis; Unknown_Order; Unknown_Family; Candidatus_Methylacidiphilum
Bacteria; Verrucomicrobia; Verrucomicrobia_Incertae_Sedis; Unknown_Order; Unknown_Family; Candidatus_Methylacidiphilum
Bacteria; Verrucomicrobia; Verrucomicrobia_Incertae_Sedis; Unknown_Order; Unknown_Family; Candidatus_Methylacidiphilum
Bacteria; Verrucomicrobia; Verrucomicrobia_Incertae_Sedis; Unknown_Order; Unknown_Family; Candidatus_Methylacidiphilum
Bacteria; Verrucomicrobia; Verrucomicrobia_Incertae_Sedis; Unknown_Order; Unknown_Family; Candidatus_Methylacidiphilum
Bacteria; Verrucomicrobia; Verrucomicrobia_Incertae_Sedis; Unknown_Order; Unknown_Family; Candidatus_Methylacidiphilum
Bacteria; Verrucomicrobia; Verrucomicrobia_Incertae_Sedis; Unknown_Order; Unknown_Family; Candidatus_Methylacidiphilum
Bacteria; Verrucomicrobia; Verrucomicrobia_Incertae_Sedis; Unknown_Order; Unknown_Family; Candidatus_Methylacidiphilum
Bacteria; Verrucomicrobia; Verrucomicrobia_Incertae_Sedis; Unknown_Order; Unknown_Family; Candidatus_Methylacidiphilum
Bacteria; Verrucomicrobia; Verrucomicrobia_Incertae_Sedis; Unknown_Order; Unknown_Family; Candidatus_Methylacidiphilum
Bacteria; Verrucomicrobia; Verrucomicrobia_Incertae_Sedis; Unknown_Order; Unknown_Family; Candidatus_Methylacidiphilum
Bacteria; Verrucomicrobia; Verrucomicrobia_Incertae_Sedis; Unknown_Order; Unknown_Family; Candidatus_Methylacidiphilum
Bacteria; Verrucomicrobia; Verrucomicrobia_Incertae_Sedis; Unknown_Order; Unknown_Family; Candidatus_Methylacidiphilum
Bacteria; Verrucomicrobia; Verrucomicrobia_Incertae_Sedis; Unknown_Order; Unknown_Family; Candidatus_Methylacidiphilum
Bacteria; Verrucomicrobia; Verrucomicrobia_Incertae_Sedis; Unknown_Order; Unknown_Family; Candidatus_Methylacidiphilum
Bacteria; Verrucomicrobia; Verrucomicrobia_Incertae_Sedis; Unknown_Order; Unknown_Family; Candidatus_Methylacidiphilum
Bacteria; Verrucomicrobia; Verrucomicrobia_Incertae_Sedis; Unknown_Order; Unknown_Family; Candidatus_Methylacidiphilum
Bacteria; Verrucomicrobia; Verrucomicrobia_Incertae_Sedis; Unknown_Order; Unknown_Family; Candidatus_Methylacidiphilum
Bacteria; Verrucomicrobia; Verrucomicrobia_Incertae_Sedis; Unknown_Order; Unknown_Family; Candidatus_Methylacidiphilum
Bacteria; Verrucomicrobia; Verrucomicrobia_Incertae_Sedis; Unknown_Order; Unknown_Family; Candidatus_Methylacidiphilum
Bacteria; Verrucomicrobia; Verrucomicrobia_Incertae_Sedis; Unknown_Order; Unknown_Family; Candidatus_Methylacidiphilum
Bacteria; Verrucomicrobia; Verrucomicrobia_Incertae_Sedis; Unknown_Order; Unknown_Family; Candidatus_Methylacidiphilum
Bacteria; Verrucomicrobia; Verrucomicrobia_Incertae_Sedis; Unknown_Order; Unknown_Family; Candidatus_Methylacidiphilum
Bacteria; Verrucomicrobia; Verrucomicrobia_Incertae_Sedis; Unknown_Order; Unknown_Family; Candidatus_Methylacidiphilum
Bacteria; Verrucomicrobia; Verrucomicrobia_Incertae_Sedis; Unknown_Order; Unknown_Family; Candidatus_Methylacidiphilum
Bacteria; Verrucomicrobia; Verrucomicrobia_Incertae_Sedis; Unknown_Order; Unknown_Family; Candidatus_Methylacidiphilum
Bacteria; Verrucomicrobia; Verrucomicrobia_Incertae_Sedis; Unknown_Order; Unknown_Family; Candidatus_Methylacidiphilum
Bacteria; Verrucomicrobia; Verrucomicrobia_Incertae_Sedis; Unknown_Order; Unknown_Family; Candidatus_Methylacidiphilum
Bacteria; Verrucomicrobia; Verrucomicrobia_Incertae_Sedis; Unknown_Order; Unknown_Family; Candidatus_Methylacidiphilum
Bacteria; Verrucomicrobia; Verrucomicrobia_Incertae_Sedis; Unknown_Order; Unknown_Family; Candidatus_Methylacidiphilum
Bacteria; Verrucomicrobia; Verrucomicrobia_Incertae_Sedis; Unknown_Order; Unknown_Family; Candidatus_Methylacidiphilum
Bacteria; Verrucomicrobia; Verrucomicrobia_Incertae_Sedis; Unknown_Order; Unknown_Family; Candidatus_Methylacidiphilum
Bacteria; Verrucomicrobia; Verrucomicrobia_Incertae_Sedis; Unknown_Order; Unknown_Family; Candidatus_Methylacidiphilum
Bacteria; Verrucomicrobia; Verrucomicrobia_Incertae_Sedis; Unknown_Order; Unknown_Family; Candidatus_Methylacidiphilum
Bacteria; Verrucomicrobia; Verrucomicrobia_Incertae_Sedis; Unknown_Order; Unknown_Family; Candidatus_Methylacidiphilum
Bacteria; Verrucomicrobia; Verrucomicrobia_Incertae_Sedis; Unknown_Order; Unknown_Family; Candidatus_Methylacidiphilum
Bacteria; Verrucomicrobia; Verrucomicrobia_Incertae_Sedis; Unknown_Order; Unknown_Family; Candidatus_Methylacidiphilum
Bacteria; Verrucomicrobia; Verrucomicrobia_Incertae_Sedis; Unknown_Order; Unknown_Family; Candidatus_Methylacidiphilum
Bacteria; Verrucomicrobia; Verrucomicrobia_Incertae_Sedis; Unknown_Order; Unknown_Family; Candidatus_Methylacidiphilum
Bacteria; Verrucomicrobia; Verrucomicrobia_Incertae_Sedis; Unknown_Order; Unknown_Family; Candidatus_Methylacidiphilum
Bacteria; Verrucomicrobia; Verrucomicrobia_Incertae_Sedis; Unknown_Order; Unknown_Family; Candidatus_Methylacidiphilum
Bacteria; Verrucomicrobia; Verrucomicrobia_Incertae_Sedis; Unknown_Order; Unknown_Family; Candidatus_Methylacidiphilum
Bacteria; Verrucomicrobia; Verrucomicrobia_Incertae_Sedis; Unknown_Order; Unknown_Family; Candidatus_Methylacidiphilum
Bacteria; Verrucomicrobia; Verrucomicrobia_Incertae_Sedis; Unknown_Order; Unknown_Family; Candidatus_Methylacidiphilum
Bacteria; Verrucomicrobia; Verrucomicrobia_Incertae_Sedis; Unknown_Order; Unknown_Family; Candidatus_Methylacidiphilum
Bacteria; Verrucomicrobia; Verrucomicrobia_Incertae_Sedis; Unknown_Order; Unknown_Family; Candidatus_Methylacidiphilum
Bacteria; Verrucomicrobia; Verrucomicrobia_Incertae_Sedis; Unknown_Order; Unknown_Family; Candidatus_Methylacidiphilum
Bacteria; Verrucomicrobia; Verrucomicrobia_Incertae_Sedis; Unknown_Order; Unknown_Family; Candidatus_Methylacidiphilum
Bacteria; Verrucomicrobia; Verrucomicrobia_Incertae_Sedis; Unknown_Order; Unknown_Family; Candidatus_Methylacidiphilum
Bacteria; Verrucomicrobia; Verrucomicrobia_Incertae_Sedis; Unknown_Order; Unknown_Family; Candidatus_Methylacidiphilum
Bacteria; Verrucomicrobia; Verrucomicrobia_Incertae_Sedis; Unknown_Order; Unknown_Family; Candidatus_Methylacidiphilum
Bacteria; Verrucomicrobia; Verrucomicrobia_Incertae_Sedis; Unknown_Order; Unknown_Family; Candidatus_Methylacidiphilum
Bacteria; Verrucomicrobia; Verrucomicrobia_Incertae_Sedis; Unknown_Order; Unknown_Family; Candidatus_Methylacidiphilum
Bacteria; Verrucomicrobia; Verrucomicrobia_Incertae_Sedis; Unknown_Order; Unknown_Family; Candidatus_Methylacidiphilum
Bacteria; Verrucomicrobia; Verrucomicrobia_Incertae_Sedis; Unknown_Order; Unknown_Family; Candidatus_Methylacidiphilum
Bacteria; Verrucomicrobia; Verrucomicrobia_Incertae_Sedis; Unknown_Order; Unknown_Family; Candidatus_Methylacidiphilum
Bacteria; Verrucomicrobia; Verrucomicrobia_Incertae_Sedis; Unknown_Order; Unknown_Family; Candidatus_Methylacidiphilum
Bacteria; Verrucomicrobia; Verrucomicrobia_Incertae_Sedis; Unknown_Order; Unknown_Family; Candidatus_Methylacidiphilum
Bacteria; Verrucomicrobia; Verrucomicrobia_Incertae_Sedis; Unknown_Order; Unknown_Family; Candidatus_Methylacidiphilum
Bacteria; Verrucomicrobia; Verrucomicrobia_Incertae_Sedis; Unknown_Order; Unknown_Family; Candidatus_Methylacidiphilum
Bacteria; Verrucomicrobia; Verrucomicrobia_Incertae_Sedis; Unknown_Order; Unknown_Family; Candidatus_Methylacidiphilum
Bacteria; Verrucomicrobia; Verrucomicrobia_Incertae_Sedis; Unknown_Order; Unknown_Family; Candidatus_Methylacidiphilum
Bacteria; Verrucomicrobia; Verrucomicrobia_Incertae_Sedis; Unknown_Order; Unknown_Family; Candidatus_Methylacidiphilum
Bacteria; Verrucomicrobia; Verrucomicrobia_Incertae_Sedis; Unknown_Order; Unknown_Family; Candidatus_Methylacidiphilum
Bacteria; Verrucomicrobia; Verrucomicrobia_Incertae_Sedis; Unknown_Order; Unknown_Family; Candidatus_Methylacidiphilum
Bacteria; Verrucomicrobia; Verrucomicrobia_Incertae_Sedis; Unknown_Order; Unknown_Family; Candidatus_Methylacidiphilum
Bacteria; Verrucomicrobia; Verrucomicrobia_Incertae_Sedis; Unknown_Order; Unknown_Family; Candidatus_Methylacidiphilum
Bacteria; Verrucomicrobia; Verrucomicrobia_Incertae_Sedis; Unknown_Order; Unknown_Family; Candidatus_Methylacidiphilum
Bacteria; Verrucomicrobia; Verrucomicrobia_Incertae_Sedis; Unknown_Order; Unknown_Family; Candidatus_Methylacidiphilum
Bacteria; Verrucomicrobia; Verrucomicrobia_Incertae_Sedis; Unknown_Order; Unknown_Family; Candidatus_Methylacidiphilum
Bacteria; Verrucomicrobia; Verrucomicrobia_Incertae_Sedis; Unknown_Order; Unknown_Family; Candidatus_Methylacidiphilum
Bacteria; Verrucomicrobia; Verrucomicrobia_Incertae_Sedis; Unknown_Order; Unknown_Family; Candidatus_Methylacidiphilum
Bacteria; Verrucomicrobia; Verrucomicrobia_Incertae_Sedis; Unknown_Order; Unknown_Family; Candidatus_Methylacidiphilum
Bacteria; Verrucomicrobia; Verrucomicrobia_Incertae_Sedis; Unknown_Order; Unknown_Family; Candidatus_Methylacidiphilum
Bacteria; Verrucomicrobia; Verrucomicrobia_Incertae_Sedis; Unknown_Order; Unknown_Family; Candidatus_Methylacidiphilum
Bacteria; Verrucomicrobia; Verrucomicrobia_Incertae_Sedis; Unknown_Order; Unknown_Family; Candidatus_Methylacidiphilum
Bacteria; Verrucomicrobia; Verrucomicrobia_Incertae_Sedis; Unknown_Order; Unknown_Family; Candidatus_Methylacidiphilum
Bacteria; Verrucomicrobia; Verrucomicrobia_Incertae_Sedis; Unknown_Order; Unknown_Family; Candidatus_Methylacidiphilum
Bacteria; Verrucomicrobia; Verrucomicrobia_Incertae_Sedis; Unknown_Order; Unknown_Family; Candidatus_Methylacidiphilum
Bacteria; Verrucomicrobia; Verrucomicrobia_Incertae_Sedis; Unknown_Order; Unknown_Family; Candidatus_Methylacidiphilum
Bacteria; Verrucomicrobia; Verrucomicrobia_Incertae_Sedis; Unknown_Order; Unknown_Family; Candidatus_Methylacidiphilum
Bacteria; Verrucomicrobia; Verrucomicrobia_Incertae_Sedis; Unknown_Order; Unknown_Family; Candidatus_Methylacidiphilum
Bacteria; Verrucomicrobia; Verrucomicrobia_Incertae_Sedis; Unknown_Order; Unknown_Family; Candidatus_Methylacidiphilum
Bacteria; Verrucomicrobia; Verrucomicrobia_Incertae_Sedis; Unknown_Order; Unknown_Family; Candidatus_Methylacidiphilum
Bacteria; Verrucomicrobia; Verrucomicrobia_Incertae_Sedis; Unknown_Order; Unknown_Family; Candidatus_Methylacidiphilum
Bacteria; Verrucomicrobia; Verrucomicrobia_Incertae_Sedis; Unknown_Order; Unknown_Family; Candidatus_Methylacidiphilum
Bacteria; Verrucomicrobia; Verrucomicrobia_Incertae_Sedis; Unknown_Order; Unknown_Family; Candidatus_Methylacidiphilum
Bacteria; Verrucomicrobia; Verrucomicrobia_Incertae_Sedis; Unknown_Order; Unknown_Family; Candidatus_Methylacidiphilum
Bacteria; Verrucomicrobia; Verrucomicrobia_Incertae_Sedis; Unknown_Order; Unknown_Family; Candidatus_Methylacidiphilum
Bacteria; Verrucomicrobia; Verrucomicrobia_Incertae_Sedis; Unknown_Order; Unknown_Family; Candidatus_Methylacidiphilum
Bacteria; Verrucomicrobia; Verrucomicrobia_Incertae_Sedis; Unknown_Order; Unknown_Family; Candidatus_Methylacidiphilum
Bacteria; Verrucomicrobia; Verrucomicrobia_Incertae_Sedis; Unknown_Order; Unknown_Family; Candidatus_Methylacidiphilum
Bacteria; Verrucomicrobia; Verrucomicrobia_Incertae_Sedis; Unknown_Order; Unknown_Family; Candidatus_Methylacidiphilum
Bacteria; Verrucomicrobia; Verrucomicrobia_Incertae_Sedis; Unknown_Order; Unknown_Family; Candidatus_Methylacidiphilum
Bacteria; Verrucomicrobia; Verrucomicrobia_Incertae_Sedis; Unknown_Order; Unknown_Family; Candidatus_Methylacidiphilum
Bacteria; Verrucomicrobia; Verrucomicrobia_Incertae_Sedis; Unknown_Order; Unknown_Family; Candidatus_Methylacidiphilum
Bacteria; Verrucomicrobia; Verrucomicrobia_Incertae_Sedis; Unknown_Order; Unknown_Family; Candidatus_Methylacidiphilum
Bacteria; Verrucomicrobia; Verrucomicrobia_Incertae_Sedis; Unknown_Order; Unknown_Family; Candidatus_Methylacidiphilum
Bacteria; Verrucomicrobia; Verrucomicrobia_Incertae_Sedis; Unknown_Order; Unknown_Family; Candidatus_Methylacidiphilum
Bacteria; Verrucomicrobia; Verrucomicrobia_Incertae_Sedis; Unknown_Order; Unknown_Family; Candidatus_Methylacidiphilum
Bacteria; Verrucomicrobia; Verrucomicrobia_Incertae_Sedis; Unknown_Order; Unknown_Family; Candidatus_Methylacidiphilum
Bacteria; Verrucomicrobia; Verrucomicrobia_Incertae_Sedis; Unknown_Order; Unknown_Family; Candidatus_Methylacidiphilum
Bacteria; Verrucomicrobia; Verrucomicrobia_Incertae_Sedis; Unknown_Order; Unknown_Family; Candidatus_Methylacidiphilum
Bacteria; Verrucomicrobia; Verrucomicrobia_Incertae_Sedis; Unknown_Order; Unknown_Family; Candidatus_Methylacidiphilum
Bacteria; Verrucomicrobia; Verrucomicrobia_Incertae_Sedis; Unknown_Order; Unknown_Family; Candidatus_Methylacidiphilum
Bacteria; Verrucomicrobia; Verrucomicrobia_Incertae_Sedis; Unknown_Order; Unknown_Family; Candidatus_Methylacidiphilum
Bacteria; Verrucomicrobia; Verrucomicrobia_Incertae_Sedis; Unknown_Order; Unknown_Family; Candidatus_Methylacidiphilum
Bacteria; Verrucomicrobia; Verrucomicrobia_Incertae_Sedis; Unknown_Order; Unknown_Family; Candidatus_Methylacidiphilum
Bacteria; Verrucomicrobia; Verrucomicrobia_Incertae_Sedis; Unknown_Order; Unknown_Family; Candidatus_Methylacidiphilum
Bacteria; Verrucomicrobia; Verrucomicrobia_Incertae_Sedis; Unknown_Order; Unknown_Family; Candidatus_Methylacidiphilum
Bacteria; Verrucomicrobia; Verrucomicrobia_Incertae_Sedis; Unknown_Order; Unknown_Family; Candidatus_Methylacidiphilum
Bacteria; Verrucomicrobia; Verrucomicrobia_Incertae_Sedis; Unknown_Order; Unknown_Family; Candidatus_Methylacidiphilum
Bacteria; Verrucomicrobia; Verrucomicrobia_Incertae_Sedis; Unknown_Order; Unknown_Family; Candidatus_Methylacidiphilum
Bacteria; Verrucomicrobia; Verrucomicrobia_Incertae_Sedis; Unknown_Order; Unknown_Family; Candidatus_Methylacidiphilum
Bacteria; Verrucomicrobia; Verrucomicrobia_Incertae_Sedis; Unknown_Order; Unknown_Family; Candidatus_Methylacidiphilum
Bacteria; Verrucomicrobia; Verrucomicrobia_Incertae_Sedis; Unknown_Order; Unknown_Family; Candidatus_Methylacidiphilum
Bacteria; Verrucomicrobia; Verrucomicrobia_Incertae_Sedis; Unknown_Order; Unknown_Family; Candidatus_Methylacidiphilum
Bacteria; Verrucomicrobia; Verrucomicrobia_Incertae_Sedis; Unknown_Order; Unknown_Family; Candidatus_Methylacidiphilum
Bacteria; Verrucomicrobia; Verrucomicrobia_Incertae_Sedis; Unknown_Order; Unknown_Family; Candidatus_Methylacidiphilum
Bacteria; Verrucomicrobia; Verrucomicrobia_Incertae_Sedis; Unknown_Order; Unknown_Family; Candidatus_Methylacidiphilum
Bacteria; Verrucomicrobia; Verrucomicrobia_Incertae_Sedis; Unknown_Order; Unknown_Family; Candidatus_Methylacidiphilum
Bacteria; Verrucomicrobia; Verrucomicrobia_Incertae_Sedis; Unknown_Order; Unknown_Family; Candidatus_Methylacidiphilum
Bacteria; Verrucomicrobia; Verrucomicrobia_Incertae_Sedis; Unknown_Order; Unknown_Family; Candidatus_Methylacidiphilum
Bacteria; Verrucomicrobia; Verrucomicrobia_Incertae_Sedis; Unknown_Order; Unknown_Family; Candidatus_Methylacidiphilum
Bacteria; Verrucomicrobia; Verrucomicrobia_Incertae_Sedis; Unknown_Order; Unknown_Family; Candidatus_Methylacidiphilum
# aerobic_ammonia_oxidation (48 records):
Bacteria; Proteobacteria; Betaproteobacteria; Nitrosomonadales; Nitrosomonadaceae; Candidatus_Branchiomonas
Bacteria; Proteobacteria; Betaproteobacteria; Nitrosomonadales; Nitrosomonadaceae; Candidatus_Branchiomonas
Bacteria; Proteobacteria; Betaproteobacteria; Nitrosomonadales; Nitrosomonadaceae; Candidatus_Branchiomonas
Bacteria; Proteobacteria; Betaproteobacteria; Nitrosomonadales; Nitrosomonadaceae; Candidatus_Branchiomonas
Bacteria; Proteobacteria; Betaproteobacteria; Nitrosomonadales; Nitrosomonadaceae; Candidatus_Branchiomonas
Bacteria; Proteobacteria; Betaproteobacteria; Nitrosomonadales; Nitrosomonadaceae; Candidatus_Branchiomonas
Bacteria; Proteobacteria; Betaproteobacteria; Nitrosomonadales; Nitrosomonadaceae; Candidatus_Branchiomonas
Bacteria; Proteobacteria; Betaproteobacteria; Nitrosomonadales; Nitrosomonadaceae; Nitrosomonas
Bacteria; Proteobacteria; Betaproteobacteria; Nitrosomonadales; Nitrosomonadaceae; Nitrosomonas
Bacteria; Proteobacteria; Betaproteobacteria; Nitrosomonadales; Nitrosomonadaceae; Nitrosospira
Bacteria; Proteobacteria; Betaproteobacteria; Nitrosomonadales; Nitrosomonadaceae; Nitrosospira
Bacteria; Proteobacteria; Betaproteobacteria; Nitrosomonadales; Nitrosomonadaceae; Nitrosospira
Bacteria; Proteobacteria; Betaproteobacteria; Nitrosomonadales; Nitrosomonadaceae; Nitrosospira
Bacteria; Proteobacteria; Betaproteobacteria; Nitrosomonadales; Nitrosomonadaceae; uncultured
Bacteria; Proteobacteria; Betaproteobacteria; Nitrosomonadales; Nitrosomonadaceae; uncultured
Bacteria; Proteobacteria; Betaproteobacteria; Nitrosomonadales; Nitrosomonadaceae; uncultured
Bacteria; Proteobacteria; Betaproteobacteria; Nitrosomonadales; Nitrosomonadaceae; uncultured
Bacteria; Proteobacteria; Betaproteobacteria; Nitrosomonadales; Nitrosomonadaceae; uncultured
Bacteria; Proteobacteria; Betaproteobacteria; Nitrosomonadales; Nitrosomonadaceae; uncultured
Bacteria; Proteobacteria; Betaproteobacteria; Nitrosomonadales; Nitrosomonadaceae; uncultured
Bacteria; Proteobacteria; Betaproteobacteria; Nitrosomonadales; Nitrosomonadaceae; uncultured
Bacteria; Proteobacteria; Betaproteobacteria; Nitrosomonadales; Nitrosomonadaceae; uncultured
Bacteria; Proteobacteria; Betaproteobacteria; Nitrosomonadales; Nitrosomonadaceae; uncultured
Bacteria; Proteobacteria; Betaproteobacteria; Nitrosomonadales; Nitrosomonadaceae; uncultured
Bacteria; Proteobacteria; Betaproteobacteria; Nitrosomonadales; Nitrosomonadaceae; uncultured
Bacteria; Proteobacteria; Betaproteobacteria; Nitrosomonadales; Nitrosomonadaceae; uncultured
Bacteria; Proteobacteria; Betaproteobacteria; Nitrosomonadales; Nitrosomonadaceae; uncultured
Bacteria; Proteobacteria; Betaproteobacteria; Nitrosomonadales; Nitrosomonadaceae; uncultured
Bacteria; Proteobacteria; Betaproteobacteria; Nitrosomonadales; Nitrosomonadaceae; uncultured
Bacteria; Proteobacteria; Betaproteobacteria; Nitrosomonadales; Nitrosomonadaceae; uncultured
Bacteria; Proteobacteria; Betaproteobacteria; Nitrosomonadales; Nitrosomonadaceae; uncultured
Bacteria; Proteobacteria; Betaproteobacteria; Nitrosomonadales; Nitrosomonadaceae; uncultured
Bacteria; Proteobacteria; Betaproteobacteria; Nitrosomonadales; Nitrosomonadaceae; uncultured
Bacteria; Proteobacteria; Betaproteobacteria; Nitrosomonadales; Nitrosomonadaceae; uncultured
Bacteria; Proteobacteria; Betaproteobacteria; Nitrosomonadales; Nitrosomonadaceae; uncultured
Bacteria; Proteobacteria; Betaproteobacteria; Nitrosomonadales; Nitrosomonadaceae; uncultured
Bacteria; Proteobacteria; Betaproteobacteria; Nitrosomonadales; Nitrosomonadaceae; uncultured
Bacteria; Proteobacteria; Betaproteobacteria; Nitrosomonadales; Nitrosomonadaceae; uncultured
Bacteria; Proteobacteria; Betaproteobacteria; Nitrosomonadales; Nitrosomonadaceae; uncultured
Bacteria; Proteobacteria; Betaproteobacteria; Nitrosomonadales; Nitrosomonadaceae; uncultured
Bacteria; Proteobacteria; Betaproteobacteria; Nitrosomonadales; Nitrosomonadaceae; uncultured
Bacteria; Proteobacteria; Betaproteobacteria; Nitrosomonadales; Nitrosomonadaceae; uncultured
Bacteria; Proteobacteria; Betaproteobacteria; Nitrosomonadales; Nitrosomonadaceae; uncultured
Bacteria; Proteobacteria; Betaproteobacteria; Nitrosomonadales; Nitrosomonadaceae; uncultured
Bacteria; Proteobacteria; Betaproteobacteria; Nitrosomonadales; Nitrosomonadaceae; uncultured
Bacteria; Proteobacteria; Betaproteobacteria; Nitrosomonadales; Nitrosomonadaceae; uncultured
Bacteria; Proteobacteria; Betaproteobacteria; Nitrosomonadales; Nitrosomonadaceae; uncultured
Bacteria; Proteobacteria; Betaproteobacteria; Nitrosomonadales; Nitrosomonadaceae; uncultured
# aerobic_nitrite_oxidation (68 records):
Bacteria; Nitrospirae; Nitrospira; Nitrospirales; FW13; FW13_ge
Bacteria; Nitrospirae; Nitrospira; Nitrospirales; FW13; FW13_ge
Bacteria; Nitrospirae; Nitrospira; Nitrospirales; FW13; FW13_ge
Bacteria; Nitrospirae; Nitrospira; Nitrospirales; FW13; FW13_ge
Bacteria; Nitrospirae; Nitrospira; Nitrospirales; FW13; FW13_ge
Bacteria; Nitrospirae; Nitrospira; Nitrospirales; FW13; FW13_ge
Bacteria; Nitrospirae; Nitrospira; Nitrospirales; FW13; FW13_ge
Bacteria; Nitrospirae; Nitrospira; Nitrospirales; FW13; FW13_ge
Bacteria; Nitrospirae; Nitrospira; Nitrospirales; FW13; FW13_ge
Bacteria; Nitrospirae; Nitrospira; Nitrospirales; FW13; FW13_ge
Bacteria; Nitrospirae; Nitrospira; Nitrospirales; HDB-SIOI1093; HDB-SIOI1093_ge
Bacteria; Nitrospirae; Nitrospira; Nitrospirales; HDB-SIOI1093; HDB-SIOI1093_ge
Bacteria; Nitrospirae; Nitrospira; Nitrospirales; HDB-SIOI1093; HDB-SIOI1093_ge
Bacteria; Nitrospirae; Nitrospira; Nitrospirales; HDB-SIOI1093; HDB-SIOI1093_ge
Bacteria; Nitrospirae; Nitrospira; Nitrospirales; MIZ14; MIZ14_ge
Bacteria; Nitrospirae; Nitrospira; Nitrospirales; MIZ14; MIZ14_ge
Bacteria; Nitrospirae; Nitrospira; Nitrospirales; Nitrospiraceae; Nitrospira
Bacteria; Nitrospirae; Nitrospira; Nitrospirales; Nitrospiraceae; Nitrospira
Bacteria; Nitrospirae; Nitrospira; Nitrospirales; Nitrospiraceae; uncultured
Bacteria; Nitrospirae; Nitrospira; Nitrospirales; Nitrospiraceae; uncultured
Bacteria; Nitrospirae; Nitrospira; Nitrospirales; Nitrospiraceae; uncultured
Bacteria; Nitrospirae; Nitrospira; Nitrospirales; Nitrospiraceae; uncultured
Bacteria; Nitrospirae; Nitrospira; Nitrospirales; Nitrospiraceae; uncultured
Bacteria; Nitrospirae; Nitrospira; Nitrospirales; Nitrospiraceae; uncultured
Bacteria; Nitrospirae; Nitrospira; Nitrospirales; Nitrospiraceae; uncultured
Bacteria; Nitrospirae; Nitrospira; Nitrospirales; Nitrospiraceae; uncultured
Bacteria; Nitrospirae; Nitrospira; Nitrospirales; Nitrospiraceae; uncultured
Bacteria; Nitrospirae; Nitrospira; Nitrospirales; Nitrospiraceae; uncultured
Bacteria; Nitrospirae; Nitrospira; Nitrospirales; Sh765B-TzT-35; Sh765B-TzT-35_ge
Bacteria; Nitrospirae; Nitrospira; Nitrospirales; Z114MB74; Z114MB74_ge
Bacteria; Nitrospirae; Nitrospira; Nitrospirales; Z114MB74; Z114MB74_ge
Bacteria; Proteobacteria; Betaproteobacteria; Nitrosomonadales; Gallionellaceae; Candidatus_Nitrotoga
Bacteria; Proteobacteria; Betaproteobacteria; Nitrosomonadales; Gallionellaceae; Candidatus_Nitrotoga
Bacteria; Proteobacteria; Betaproteobacteria; Nitrosomonadales; Gallionellaceae; Candidatus_Nitrotoga
Bacteria; Proteobacteria; Betaproteobacteria; Nitrosomonadales; Gallionellaceae; Candidatus_Nitrotoga
Bacteria; Proteobacteria; Betaproteobacteria; Nitrosomonadales; Gallionellaceae; Candidatus_Nitrotoga
Bacteria; Proteobacteria; Betaproteobacteria; Nitrosomonadales; Gallionellaceae; Candidatus_Nitrotoga
Bacteria; Proteobacteria; Betaproteobacteria; Nitrosomonadales; Gallionellaceae; Candidatus_Nitrotoga
Bacteria; Proteobacteria; Betaproteobacteria; Nitrosomonadales; Gallionellaceae; Candidatus_Nitrotoga
Bacteria; Proteobacteria; Betaproteobacteria; Nitrosomonadales; Gallionellaceae; Candidatus_Nitrotoga
Bacteria; Proteobacteria; Betaproteobacteria; Nitrosomonadales; Gallionellaceae; Candidatus_Nitrotoga
Bacteria; Proteobacteria; Betaproteobacteria; Nitrosomonadales; Gallionellaceae; Candidatus_Nitrotoga
Bacteria; Proteobacteria; Betaproteobacteria; Nitrosomonadales; Gallionellaceae; Candidatus_Nitrotoga
Bacteria; Proteobacteria; Betaproteobacteria; Nitrosomonadales; Gallionellaceae; Candidatus_Nitrotoga
Bacteria; Proteobacteria; Betaproteobacteria; Nitrosomonadales; Gallionellaceae; Candidatus_Nitrotoga
Bacteria; Proteobacteria; Betaproteobacteria; Nitrosomonadales; Gallionellaceae; Candidatus_Nitrotoga
Bacteria; Proteobacteria; Betaproteobacteria; Nitrosomonadales; Gallionellaceae; Candidatus_Nitrotoga
Bacteria; Proteobacteria; Betaproteobacteria; Nitrosomonadales; Gallionellaceae; Candidatus_Nitrotoga
Bacteria; Proteobacteria; Betaproteobacteria; Nitrosomonadales; Gallionellaceae; Candidatus_Nitrotoga
Bacteria; Proteobacteria; Betaproteobacteria; Nitrosomonadales; Gallionellaceae; Candidatus_Nitrotoga
Bacteria; Proteobacteria; Betaproteobacteria; Nitrosomonadales; Gallionellaceae; Candidatus_Nitrotoga
Bacteria; Proteobacteria; Betaproteobacteria; Nitrosomonadales; Gallionellaceae; Candidatus_Nitrotoga
Bacteria; Proteobacteria; Betaproteobacteria; Nitrosomonadales; Gallionellaceae; Candidatus_Nitrotoga
Bacteria; Proteobacteria; Betaproteobacteria; Nitrosomonadales; Gallionellaceae; Candidatus_Nitrotoga
Bacteria; Proteobacteria; Betaproteobacteria; Nitrosomonadales; Gallionellaceae; Candidatus_Nitrotoga
Bacteria; Proteobacteria; Betaproteobacteria; Nitrosomonadales; Gallionellaceae; Candidatus_Nitrotoga
Bacteria; Proteobacteria; Betaproteobacteria; Nitrosomonadales; Gallionellaceae; Candidatus_Nitrotoga
Bacteria; Proteobacteria; Betaproteobacteria; Nitrosomonadales; Gallionellaceae; Candidatus_Nitrotoga
Bacteria; Proteobacteria; Betaproteobacteria; Nitrosomonadales; Gallionellaceae; Candidatus_Nitrotoga
Bacteria; Proteobacteria; Betaproteobacteria; Nitrosomonadales; Gallionellaceae; Candidatus_Nitrotoga
Bacteria; Proteobacteria; Betaproteobacteria; Nitrosomonadales; Gallionellaceae; Candidatus_Nitrotoga
Bacteria; Proteobacteria; Betaproteobacteria; Nitrosomonadales; Gallionellaceae; Candidatus_Nitrotoga
Bacteria; Proteobacteria; Betaproteobacteria; Nitrosomonadales; Gallionellaceae; Candidatus_Nitrotoga
Bacteria; Proteobacteria; Betaproteobacteria; Nitrosomonadales; Gallionellaceae; Candidatus_Nitrotoga
Bacteria; Proteobacteria; Betaproteobacteria; Nitrosomonadales; Gallionellaceae; Candidatus_Nitrotoga
Bacteria; Proteobacteria; Betaproteobacteria; Nitrosomonadales; Gallionellaceae; Candidatus_Nitrotoga
Bacteria; Proteobacteria; Betaproteobacteria; Nitrosomonadales; Gallionellaceae; Candidatus_Nitrotoga
Bacteria; Proteobacteria; Betaproteobacteria; Nitrosomonadales; Gallionellaceae; Candidatus_Nitrotoga
# nitrification (116 records):
Bacteria; Nitrospirae; Nitrospira; Nitrospirales; FW13; FW13_ge
Bacteria; Nitrospirae; Nitrospira; Nitrospirales; FW13; FW13_ge
Bacteria; Nitrospirae; Nitrospira; Nitrospirales; FW13; FW13_ge
Bacteria; Nitrospirae; Nitrospira; Nitrospirales; FW13; FW13_ge
Bacteria; Nitrospirae; Nitrospira; Nitrospirales; FW13; FW13_ge
Bacteria; Nitrospirae; Nitrospira; Nitrospirales; FW13; FW13_ge
Bacteria; Nitrospirae; Nitrospira; Nitrospirales; FW13; FW13_ge
Bacteria; Nitrospirae; Nitrospira; Nitrospirales; FW13; FW13_ge
Bacteria; Nitrospirae; Nitrospira; Nitrospirales; FW13; FW13_ge
Bacteria; Nitrospirae; Nitrospira; Nitrospirales; FW13; FW13_ge
Bacteria; Nitrospirae; Nitrospira; Nitrospirales; HDB-SIOI1093; HDB-SIOI1093_ge
Bacteria; Nitrospirae; Nitrospira; Nitrospirales; HDB-SIOI1093; HDB-SIOI1093_ge
Bacteria; Nitrospirae; Nitrospira; Nitrospirales; HDB-SIOI1093; HDB-SIOI1093_ge
Bacteria; Nitrospirae; Nitrospira; Nitrospirales; HDB-SIOI1093; HDB-SIOI1093_ge
Bacteria; Nitrospirae; Nitrospira; Nitrospirales; MIZ14; MIZ14_ge
Bacteria; Nitrospirae; Nitrospira; Nitrospirales; MIZ14; MIZ14_ge
Bacteria; Nitrospirae; Nitrospira; Nitrospirales; Nitrospiraceae; Nitrospira
Bacteria; Nitrospirae; Nitrospira; Nitrospirales; Nitrospiraceae; Nitrospira
Bacteria; Nitrospirae; Nitrospira; Nitrospirales; Nitrospiraceae; uncultured
Bacteria; Nitrospirae; Nitrospira; Nitrospirales; Nitrospiraceae; uncultured
Bacteria; Nitrospirae; Nitrospira; Nitrospirales; Nitrospiraceae; uncultured
Bacteria; Nitrospirae; Nitrospira; Nitrospirales; Nitrospiraceae; uncultured
Bacteria; Nitrospirae; Nitrospira; Nitrospirales; Nitrospiraceae; uncultured
Bacteria; Nitrospirae; Nitrospira; Nitrospirales; Nitrospiraceae; uncultured
Bacteria; Nitrospirae; Nitrospira; Nitrospirales; Nitrospiraceae; uncultured
Bacteria; Nitrospirae; Nitrospira; Nitrospirales; Nitrospiraceae; uncultured
Bacteria; Nitrospirae; Nitrospira; Nitrospirales; Nitrospiraceae; uncultured
Bacteria; Nitrospirae; Nitrospira; Nitrospirales; Nitrospiraceae; uncultured
Bacteria; Nitrospirae; Nitrospira; Nitrospirales; Sh765B-TzT-35; Sh765B-TzT-35_ge
Bacteria; Nitrospirae; Nitrospira; Nitrospirales; Z114MB74; Z114MB74_ge
Bacteria; Nitrospirae; Nitrospira; Nitrospirales; Z114MB74; Z114MB74_ge
Bacteria; Proteobacteria; Betaproteobacteria; Nitrosomonadales; Gallionellaceae; Candidatus_Nitrotoga
Bacteria; Proteobacteria; Betaproteobacteria; Nitrosomonadales; Gallionellaceae; Candidatus_Nitrotoga
Bacteria; Proteobacteria; Betaproteobacteria; Nitrosomonadales; Gallionellaceae; Candidatus_Nitrotoga
Bacteria; Proteobacteria; Betaproteobacteria; Nitrosomonadales; Gallionellaceae; Candidatus_Nitrotoga
Bacteria; Proteobacteria; Betaproteobacteria; Nitrosomonadales; Gallionellaceae; Candidatus_Nitrotoga
Bacteria; Proteobacteria; Betaproteobacteria; Nitrosomonadales; Gallionellaceae; Candidatus_Nitrotoga
Bacteria; Proteobacteria; Betaproteobacteria; Nitrosomonadales; Gallionellaceae; Candidatus_Nitrotoga
Bacteria; Proteobacteria; Betaproteobacteria; Nitrosomonadales; Gallionellaceae; Candidatus_Nitrotoga
Bacteria; Proteobacteria; Betaproteobacteria; Nitrosomonadales; Gallionellaceae; Candidatus_Nitrotoga
Bacteria; Proteobacteria; Betaproteobacteria; Nitrosomonadales; Gallionellaceae; Candidatus_Nitrotoga
Bacteria; Proteobacteria; Betaproteobacteria; Nitrosomonadales; Gallionellaceae; Candidatus_Nitrotoga
Bacteria; Proteobacteria; Betaproteobacteria; Nitrosomonadales; Gallionellaceae; Candidatus_Nitrotoga
Bacteria; Proteobacteria; Betaproteobacteria; Nitrosomonadales; Gallionellaceae; Candidatus_Nitrotoga
Bacteria; Proteobacteria; Betaproteobacteria; Nitrosomonadales; Gallionellaceae; Candidatus_Nitrotoga
Bacteria; Proteobacteria; Betaproteobacteria; Nitrosomonadales; Gallionellaceae; Candidatus_Nitrotoga
Bacteria; Proteobacteria; Betaproteobacteria; Nitrosomonadales; Gallionellaceae; Candidatus_Nitrotoga
Bacteria; Proteobacteria; Betaproteobacteria; Nitrosomonadales; Gallionellaceae; Candidatus_Nitrotoga
Bacteria; Proteobacteria; Betaproteobacteria; Nitrosomonadales; Gallionellaceae; Candidatus_Nitrotoga
Bacteria; Proteobacteria; Betaproteobacteria; Nitrosomonadales; Gallionellaceae; Candidatus_Nitrotoga
Bacteria; Proteobacteria; Betaproteobacteria; Nitrosomonadales; Gallionellaceae; Candidatus_Nitrotoga
Bacteria; Proteobacteria; Betaproteobacteria; Nitrosomonadales; Gallionellaceae; Candidatus_Nitrotoga
Bacteria; Proteobacteria; Betaproteobacteria; Nitrosomonadales; Gallionellaceae; Candidatus_Nitrotoga
Bacteria; Proteobacteria; Betaproteobacteria; Nitrosomonadales; Gallionellaceae; Candidatus_Nitrotoga
Bacteria; Proteobacteria; Betaproteobacteria; Nitrosomonadales; Gallionellaceae; Candidatus_Nitrotoga
Bacteria; Proteobacteria; Betaproteobacteria; Nitrosomonadales; Gallionellaceae; Candidatus_Nitrotoga
Bacteria; Proteobacteria; Betaproteobacteria; Nitrosomonadales; Gallionellaceae; Candidatus_Nitrotoga
Bacteria; Proteobacteria; Betaproteobacteria; Nitrosomonadales; Gallionellaceae; Candidatus_Nitrotoga
Bacteria; Proteobacteria; Betaproteobacteria; Nitrosomonadales; Gallionellaceae; Candidatus_Nitrotoga
Bacteria; Proteobacteria; Betaproteobacteria; Nitrosomonadales; Gallionellaceae; Candidatus_Nitrotoga
Bacteria; Proteobacteria; Betaproteobacteria; Nitrosomonadales; Gallionellaceae; Candidatus_Nitrotoga
Bacteria; Proteobacteria; Betaproteobacteria; Nitrosomonadales; Gallionellaceae; Candidatus_Nitrotoga
Bacteria; Proteobacteria; Betaproteobacteria; Nitrosomonadales; Gallionellaceae; Candidatus_Nitrotoga
Bacteria; Proteobacteria; Betaproteobacteria; Nitrosomonadales; Gallionellaceae; Candidatus_Nitrotoga
Bacteria; Proteobacteria; Betaproteobacteria; Nitrosomonadales; Gallionellaceae; Candidatus_Nitrotoga
Bacteria; Proteobacteria; Betaproteobacteria; Nitrosomonadales; Gallionellaceae; Candidatus_Nitrotoga
Bacteria; Proteobacteria; Betaproteobacteria; Nitrosomonadales; Gallionellaceae; Candidatus_Nitrotoga
Bacteria; Proteobacteria; Betaproteobacteria; Nitrosomonadales; Gallionellaceae; Candidatus_Nitrotoga
Bacteria; Proteobacteria; Betaproteobacteria; Nitrosomonadales; Nitrosomonadaceae; Candidatus_Branchiomonas
Bacteria; Proteobacteria; Betaproteobacteria; Nitrosomonadales; Nitrosomonadaceae; Candidatus_Branchiomonas
Bacteria; Proteobacteria; Betaproteobacteria; Nitrosomonadales; Nitrosomonadaceae; Candidatus_Branchiomonas
Bacteria; Proteobacteria; Betaproteobacteria; Nitrosomonadales; Nitrosomonadaceae; Candidatus_Branchiomonas
Bacteria; Proteobacteria; Betaproteobacteria; Nitrosomonadales; Nitrosomonadaceae; Candidatus_Branchiomonas
Bacteria; Proteobacteria; Betaproteobacteria; Nitrosomonadales; Nitrosomonadaceae; Candidatus_Branchiomonas
Bacteria; Proteobacteria; Betaproteobacteria; Nitrosomonadales; Nitrosomonadaceae; Candidatus_Branchiomonas
Bacteria; Proteobacteria; Betaproteobacteria; Nitrosomonadales; Nitrosomonadaceae; Nitrosomonas
Bacteria; Proteobacteria; Betaproteobacteria; Nitrosomonadales; Nitrosomonadaceae; Nitrosomonas
Bacteria; Proteobacteria; Betaproteobacteria; Nitrosomonadales; Nitrosomonadaceae; Nitrosospira
Bacteria; Proteobacteria; Betaproteobacteria; Nitrosomonadales; Nitrosomonadaceae; Nitrosospira
Bacteria; Proteobacteria; Betaproteobacteria; Nitrosomonadales; Nitrosomonadaceae; Nitrosospira
Bacteria; Proteobacteria; Betaproteobacteria; Nitrosomonadales; Nitrosomonadaceae; Nitrosospira
Bacteria; Proteobacteria; Betaproteobacteria; Nitrosomonadales; Nitrosomonadaceae; uncultured
Bacteria; Proteobacteria; Betaproteobacteria; Nitrosomonadales; Nitrosomonadaceae; uncultured
Bacteria; Proteobacteria; Betaproteobacteria; Nitrosomonadales; Nitrosomonadaceae; uncultured
Bacteria; Proteobacteria; Betaproteobacteria; Nitrosomonadales; Nitrosomonadaceae; uncultured
Bacteria; Proteobacteria; Betaproteobacteria; Nitrosomonadales; Nitrosomonadaceae; uncultured
Bacteria; Proteobacteria; Betaproteobacteria; Nitrosomonadales; Nitrosomonadaceae; uncultured
Bacteria; Proteobacteria; Betaproteobacteria; Nitrosomonadales; Nitrosomonadaceae; uncultured
Bacteria; Proteobacteria; Betaproteobacteria; Nitrosomonadales; Nitrosomonadaceae; uncultured
Bacteria; Proteobacteria; Betaproteobacteria; Nitrosomonadales; Nitrosomonadaceae; uncultured
Bacteria; Proteobacteria; Betaproteobacteria; Nitrosomonadales; Nitrosomonadaceae; uncultured
Bacteria; Proteobacteria; Betaproteobacteria; Nitrosomonadales; Nitrosomonadaceae; uncultured
Bacteria; Proteobacteria; Betaproteobacteria; Nitrosomonadales; Nitrosomonadaceae; uncultured
Bacteria; Proteobacteria; Betaproteobacteria; Nitrosomonadales; Nitrosomonadaceae; uncultured
Bacteria; Proteobacteria; Betaproteobacteria; Nitrosomonadales; Nitrosomonadaceae; uncultured
Bacteria; Proteobacteria; Betaproteobacteria; Nitrosomonadales; Nitrosomonadaceae; uncultured
Bacteria; Proteobacteria; Betaproteobacteria; Nitrosomonadales; Nitrosomonadaceae; uncultured
Bacteria; Proteobacteria; Betaproteobacteria; Nitrosomonadales; Nitrosomonadaceae; uncultured
Bacteria; Proteobacteria; Betaproteobacteria; Nitrosomonadales; Nitrosomonadaceae; uncultured
Bacteria; Proteobacteria; Betaproteobacteria; Nitrosomonadales; Nitrosomonadaceae; uncultured
Bacteria; Proteobacteria; Betaproteobacteria; Nitrosomonadales; Nitrosomonadaceae; uncultured
Bacteria; Proteobacteria; Betaproteobacteria; Nitrosomonadales; Nitrosomonadaceae; uncultured
Bacteria; Proteobacteria; Betaproteobacteria; Nitrosomonadales; Nitrosomonadaceae; uncultured
Bacteria; Proteobacteria; Betaproteobacteria; Nitrosomonadales; Nitrosomonadaceae; uncultured
Bacteria; Proteobacteria; Betaproteobacteria; Nitrosomonadales; Nitrosomonadaceae; uncultured
Bacteria; Proteobacteria; Betaproteobacteria; Nitrosomonadales; Nitrosomonadaceae; uncultured
Bacteria; Proteobacteria; Betaproteobacteria; Nitrosomonadales; Nitrosomonadaceae; uncultured
Bacteria; Proteobacteria; Betaproteobacteria; Nitrosomonadales; Nitrosomonadaceae; uncultured
Bacteria; Proteobacteria; Betaproteobacteria; Nitrosomonadales; Nitrosomonadaceae; uncultured
Bacteria; Proteobacteria; Betaproteobacteria; Nitrosomonadales; Nitrosomonadaceae; uncultured
Bacteria; Proteobacteria; Betaproteobacteria; Nitrosomonadales; Nitrosomonadaceae; uncultured
Bacteria; Proteobacteria; Betaproteobacteria; Nitrosomonadales; Nitrosomonadaceae; uncultured
Bacteria; Proteobacteria; Betaproteobacteria; Nitrosomonadales; Nitrosomonadaceae; uncultured
Bacteria; Proteobacteria; Betaproteobacteria; Nitrosomonadales; Nitrosomonadaceae; uncultured
Bacteria; Proteobacteria; Betaproteobacteria; Nitrosomonadales; Nitrosomonadaceae; uncultured
Bacteria; Proteobacteria; Betaproteobacteria; Nitrosomonadales; Nitrosomonadaceae; uncultured
# sulfate_respiration (370 records):
Bacteria; Firmicutes; Clostridia; Clostridiales; Peptococcaceae; Desulfosporosinus
Bacteria; Firmicutes; Clostridia; Clostridiales; Peptococcaceae; Desulfosporosinus
Bacteria; Firmicutes; Clostridia; Clostridiales; Peptococcaceae; Desulfosporosinus
Bacteria; Firmicutes; Clostridia; Clostridiales; Peptococcaceae; Desulfosporosinus
Bacteria; Firmicutes; Clostridia; Clostridiales; Peptococcaceae; Desulfosporosinus
Bacteria; Firmicutes; Clostridia; Clostridiales; Peptococcaceae; Desulfosporosinus
Bacteria; Firmicutes; Clostridia; Clostridiales; Peptococcaceae; Desulfosporosinus
Bacteria; Firmicutes; Clostridia; Clostridiales; Peptococcaceae; Desulfosporosinus
Bacteria; Firmicutes; Clostridia; Clostridiales; Peptococcaceae; Desulfosporosinus
Bacteria; Firmicutes; Clostridia; Clostridiales; Peptococcaceae; Desulfosporosinus
Bacteria; Firmicutes; Clostridia; Clostridiales; Peptococcaceae; Desulfosporosinus
Bacteria; Firmicutes; Clostridia; Clostridiales; Peptococcaceae; Desulfosporosinus
Bacteria; Firmicutes; Clostridia; Clostridiales; Peptococcaceae; Desulfosporosinus
Bacteria; Firmicutes; Clostridia; Clostridiales; Peptococcaceae; Desulfosporosinus
Bacteria; Firmicutes; Clostridia; Clostridiales; Peptococcaceae; Desulfosporosinus
Bacteria; Firmicutes; Clostridia; Clostridiales; Peptococcaceae; Desulfosporosinus
Bacteria; Firmicutes; Clostridia; Clostridiales; Peptococcaceae; Desulfosporosinus
Bacteria; Firmicutes; Clostridia; Clostridiales; Peptococcaceae; Desulfosporosinus
Bacteria; Firmicutes; Clostridia; Clostridiales; Peptococcaceae; Desulfosporosinus
Bacteria; Firmicutes; Clostridia; Clostridiales; Peptococcaceae; Desulfosporosinus
Bacteria; Firmicutes; Clostridia; Clostridiales; Peptococcaceae; Desulfosporosinus
Bacteria; Firmicutes; Clostridia; Clostridiales; Peptococcaceae; Desulfosporosinus
Bacteria; Firmicutes; Clostridia; Clostridiales; Peptococcaceae; Desulfosporosinus
Bacteria; Firmicutes; Clostridia; Clostridiales; Peptococcaceae; Desulfosporosinus
Bacteria; Firmicutes; Clostridia; Clostridiales; Peptococcaceae; Desulfosporosinus
Bacteria; Firmicutes; Clostridia; Clostridiales; Peptococcaceae; Desulfosporosinus
Bacteria; Firmicutes; Clostridia; Clostridiales; Peptococcaceae; Desulfosporosinus
Bacteria; Firmicutes; Clostridia; Clostridiales; Peptococcaceae; Desulfosporosinus
Bacteria; Firmicutes; Clostridia; Clostridiales; Peptococcaceae; Desulfosporosinus
Bacteria; Firmicutes; Clostridia; Clostridiales; Peptococcaceae; Desulfosporosinus
Bacteria; Firmicutes; Clostridia; Clostridiales; Peptococcaceae; Desulfosporosinus
Bacteria; Firmicutes; Clostridia; Clostridiales; Peptococcaceae; Desulfosporosinus
Bacteria; Firmicutes; Clostridia; Clostridiales; Peptococcaceae; Desulfosporosinus
Bacteria; Firmicutes; Clostridia; Clostridiales; Peptococcaceae; Desulfosporosinus
Bacteria; Firmicutes; Clostridia; Clostridiales; Peptococcaceae; Desulfosporosinus
Bacteria; Firmicutes; Clostridia; Clostridiales; Peptococcaceae; Desulfosporosinus
Bacteria; Firmicutes; Clostridia; Clostridiales; Peptococcaceae; Desulfosporosinus
Bacteria; Firmicutes; Clostridia; Clostridiales; Peptococcaceae; Desulfosporosinus
Bacteria; Firmicutes; Clostridia; Clostridiales; Peptococcaceae; Desulfosporosinus
Bacteria; Firmicutes; Clostridia; Clostridiales; Peptococcaceae; Desulfosporosinus
Bacteria; Firmicutes; Clostridia; Clostridiales; Peptococcaceae; Desulfosporosinus
Bacteria; Firmicutes; Clostridia; Clostridiales; Peptococcaceae; Desulfosporosinus
Bacteria; Firmicutes; Clostridia; Clostridiales; Peptococcaceae; Desulfosporosinus
Bacteria; Firmicutes; Clostridia; Clostridiales; Peptococcaceae; Desulfosporosinus
Bacteria; Firmicutes; Clostridia; Clostridiales; Peptococcaceae; Desulfosporosinus
Bacteria; Firmicutes; Clostridia; Clostridiales; Peptococcaceae; Desulfosporosinus
Bacteria; Firmicutes; Clostridia; Clostridiales; Peptococcaceae; Desulfosporosinus
Bacteria; Firmicutes; Clostridia; Clostridiales; Peptococcaceae; Desulfosporosinus
Bacteria; Firmicutes; Clostridia; Clostridiales; Peptococcaceae; Desulfosporosinus
Bacteria; Firmicutes; Clostridia; Clostridiales; Peptococcaceae; Desulfosporosinus
Bacteria; Firmicutes; Clostridia; Clostridiales; Peptococcaceae; Desulfosporosinus
Bacteria; Firmicutes; Clostridia; Clostridiales; Peptococcaceae; Desulfosporosinus
Bacteria; Firmicutes; Clostridia; Clostridiales; Peptococcaceae; Desulfosporosinus
Bacteria; Firmicutes; Clostridia; Clostridiales; Peptococcaceae; Desulfosporosinus
Bacteria; Firmicutes; Clostridia; Clostridiales; Peptococcaceae; Desulfosporosinus
Bacteria; Firmicutes; Clostridia; Clostridiales; Peptococcaceae; Desulfosporosinus
Bacteria; Firmicutes; Clostridia; Clostridiales; Peptococcaceae; Desulfosporosinus
Bacteria; Firmicutes; Clostridia; Clostridiales; Peptococcaceae; Desulfosporosinus
Bacteria; Firmicutes; Clostridia; Clostridiales; Peptococcaceae; Desulfosporosinus
Bacteria; Firmicutes; Clostridia; Clostridiales; Peptococcaceae; Desulfosporosinus
Bacteria; Firmicutes; Clostridia; Clostridiales; Peptococcaceae; Desulfosporosinus
Bacteria; Firmicutes; Clostridia; Clostridiales; Peptococcaceae; Desulfosporosinus
Bacteria; Firmicutes; Clostridia; Clostridiales; Peptococcaceae; Desulfosporosinus
Bacteria; Firmicutes; Clostridia; Clostridiales; Peptococcaceae; Desulfosporosinus
Bacteria; Firmicutes; Clostridia; Clostridiales; Peptococcaceae; Desulfosporosinus
Bacteria; Firmicutes; Clostridia; Clostridiales; Peptococcaceae; Desulfosporosinus
Bacteria; Firmicutes; Clostridia; Clostridiales; Peptococcaceae; Desulfosporosinus
Bacteria; Firmicutes; Clostridia; Clostridiales; Peptococcaceae; Desulfosporosinus
Bacteria; Firmicutes; Clostridia; Clostridiales; Peptococcaceae; Desulfosporosinus
Bacteria; Firmicutes; Clostridia; Clostridiales; Peptococcaceae; Desulfosporosinus
Bacteria; Firmicutes; Clostridia; Clostridiales; Peptococcaceae; Desulfosporosinus
Bacteria; Firmicutes; Clostridia; Clostridiales; Peptococcaceae; Desulfosporosinus
Bacteria; Firmicutes; Clostridia; Clostridiales; Peptococcaceae; Desulfosporosinus
Bacteria; Firmicutes; Clostridia; Clostridiales; Peptococcaceae; Desulfosporosinus
Bacteria; Firmicutes; Clostridia; Clostridiales; Peptococcaceae; Desulfosporosinus
Bacteria; Firmicutes; Clostridia; Clostridiales; Peptococcaceae; Desulfosporosinus
Bacteria; Firmicutes; Clostridia; Clostridiales; Peptococcaceae; Desulfosporosinus
Bacteria; Firmicutes; Clostridia; Clostridiales; Peptococcaceae; Desulfosporosinus
Bacteria; Firmicutes; Clostridia; Clostridiales; Peptococcaceae; Desulfosporosinus
Bacteria; Firmicutes; Clostridia; Clostridiales; Peptococcaceae; Desulfosporosinus
Bacteria; Firmicutes; Clostridia; Clostridiales; Peptococcaceae; Desulfosporosinus
Bacteria; Firmicutes; Clostridia; Clostridiales; Peptococcaceae; Desulfosporosinus
Bacteria; Firmicutes; Clostridia; Clostridiales; Peptococcaceae; Desulfosporosinus
Bacteria; Firmicutes; Clostridia; Clostridiales; Peptococcaceae; Desulfosporosinus
Bacteria; Firmicutes; Clostridia; Clostridiales; Peptococcaceae; Desulfosporosinus
Bacteria; Firmicutes; Clostridia; Clostridiales; Peptococcaceae; Desulfosporosinus
Bacteria; Firmicutes; Clostridia; Clostridiales; Peptococcaceae; Desulfosporosinus
Bacteria; Firmicutes; Clostridia; Clostridiales; Peptococcaceae; Desulfosporosinus
Bacteria; Firmicutes; Clostridia; Clostridiales; Peptococcaceae; Desulfosporosinus
Bacteria; Firmicutes; Clostridia; Clostridiales; Peptococcaceae; Desulfosporosinus
Bacteria; Firmicutes; Clostridia; Clostridiales; Peptococcaceae; Desulfosporosinus
Bacteria; Firmicutes; Clostridia; Clostridiales; Peptococcaceae; Desulfosporosinus
Bacteria; Firmicutes; Clostridia; Clostridiales; Peptococcaceae; Desulfosporosinus
Bacteria; Firmicutes; Clostridia; Clostridiales; Peptococcaceae; Desulfosporosinus
Bacteria; Firmicutes; Clostridia; Clostridiales; Peptococcaceae; Desulfosporosinus
Bacteria; Firmicutes; Clostridia; Clostridiales; Peptococcaceae; Desulfosporosinus
Bacteria; Firmicutes; Clostridia; Clostridiales; Peptococcaceae; Desulfosporosinus
Bacteria; Firmicutes; Clostridia; Clostridiales; Peptococcaceae; Desulfosporosinus
Bacteria; Firmicutes; Clostridia; Clostridiales; Peptococcaceae; Desulfosporosinus
Bacteria; Firmicutes; Clostridia; Clostridiales; Peptococcaceae; Desulfosporosinus
Bacteria; Firmicutes; Clostridia; Clostridiales; Peptococcaceae; Desulfosporosinus
Bacteria; Firmicutes; Clostridia; Clostridiales; Peptococcaceae; Desulfosporosinus
Bacteria; Firmicutes; Clostridia; Clostridiales; Peptococcaceae; Desulfosporosinus
Bacteria; Firmicutes; Clostridia; Clostridiales; Peptococcaceae; Desulfosporosinus
Bacteria; Firmicutes; Clostridia; Clostridiales; Peptococcaceae; Desulfosporosinus
Bacteria; Firmicutes; Clostridia; Clostridiales; Peptococcaceae; Desulfosporosinus
Bacteria; Firmicutes; Clostridia; Clostridiales; Peptococcaceae; Desulfosporosinus
Bacteria; Firmicutes; Clostridia; Clostridiales; Peptococcaceae; Desulfosporosinus
Bacteria; Firmicutes; Clostridia; Clostridiales; Peptococcaceae; Desulfosporosinus
Bacteria; Firmicutes; Clostridia; Clostridiales; Peptococcaceae; Desulfosporosinus
Bacteria; Firmicutes; Clostridia; Clostridiales; Peptococcaceae; Desulfosporosinus
Bacteria; Firmicutes; Clostridia; Clostridiales; Peptococcaceae; Desulfosporosinus
Bacteria; Firmicutes; Clostridia; Clostridiales; Peptococcaceae; Desulfosporosinus
Bacteria; Firmicutes; Clostridia; Clostridiales; Peptococcaceae; Desulfosporosinus
Bacteria; Firmicutes; Clostridia; Clostridiales; Peptococcaceae; Desulfosporosinus
Bacteria; Firmicutes; Clostridia; Clostridiales; Peptococcaceae; Desulfosporosinus
Bacteria; Firmicutes; Clostridia; Clostridiales; Peptococcaceae; Desulfosporosinus
Bacteria; Firmicutes; Clostridia; Clostridiales; Peptococcaceae; Desulfosporosinus
Bacteria; Firmicutes; Clostridia; Clostridiales; Peptococcaceae; Desulfosporosinus
Bacteria; Firmicutes; Clostridia; Clostridiales; Peptococcaceae; Desulfosporosinus
Bacteria; Firmicutes; Clostridia; Clostridiales; Peptococcaceae; Desulfosporosinus
Bacteria; Firmicutes; Clostridia; Clostridiales; Peptococcaceae; Desulfosporosinus
Bacteria; Firmicutes; Clostridia; Clostridiales; Peptococcaceae; Desulfosporosinus
Bacteria; Firmicutes; Clostridia; Clostridiales; Peptococcaceae; Desulfosporosinus
Bacteria; Firmicutes; Clostridia; Clostridiales; Peptococcaceae; Desulfosporosinus
Bacteria; Firmicutes; Clostridia; Clostridiales; Peptococcaceae; Desulfosporosinus
Bacteria; Firmicutes; Clostridia; Clostridiales; Peptococcaceae; Desulfosporosinus
Bacteria; Firmicutes; Clostridia; Clostridiales; Peptococcaceae; Desulfosporosinus
Bacteria; Firmicutes; Clostridia; Clostridiales; Peptococcaceae; Desulfosporosinus
Bacteria; Firmicutes; Clostridia; Clostridiales; Peptococcaceae; Desulfosporosinus
Bacteria; Firmicutes; Clostridia; Clostridiales; Peptococcaceae; Desulfosporosinus
Bacteria; Firmicutes; Clostridia; Clostridiales; Peptococcaceae; Desulfosporosinus
Bacteria; Firmicutes; Clostridia; Clostridiales; Peptococcaceae; Desulfosporosinus
Bacteria; Firmicutes; Clostridia; Clostridiales; Peptococcaceae; Desulfosporosinus
Bacteria; Firmicutes; Clostridia; Clostridiales; Peptococcaceae; Desulfosporosinus
Bacteria; Firmicutes; Clostridia; Clostridiales; Peptococcaceae; Desulfosporosinus
Bacteria; Firmicutes; Clostridia; Clostridiales; Peptococcaceae; Desulfosporosinus
Bacteria; Firmicutes; Clostridia; Clostridiales; Peptococcaceae; Desulfosporosinus
Bacteria; Firmicutes; Clostridia; Clostridiales; Peptococcaceae; Desulfosporosinus
Bacteria; Firmicutes; Clostridia; Clostridiales; Peptococcaceae; Desulfosporosinus
Bacteria; Firmicutes; Clostridia; Clostridiales; Peptococcaceae; Desulfosporosinus
Bacteria; Firmicutes; Clostridia; Clostridiales; Peptococcaceae; Desulfosporosinus
Bacteria; Firmicutes; Clostridia; Clostridiales; Peptococcaceae; Desulfosporosinus
Bacteria; Firmicutes; Clostridia; Clostridiales; Peptococcaceae; Desulfosporosinus
Bacteria; Firmicutes; Clostridia; Clostridiales; Peptococcaceae; Desulfosporosinus
Bacteria; Firmicutes; Clostridia; Clostridiales; Peptococcaceae; Desulfosporosinus
Bacteria; Firmicutes; Clostridia; Clostridiales; Peptococcaceae; Desulfosporosinus
Bacteria; Firmicutes; Clostridia; Clostridiales; Peptococcaceae; Desulfosporosinus
Bacteria; Firmicutes; Clostridia; Clostridiales; Peptococcaceae; Desulfosporosinus
Bacteria; Firmicutes; Clostridia; Clostridiales; Peptococcaceae; Desulfosporosinus
Bacteria; Firmicutes; Clostridia; Clostridiales; Peptococcaceae; Desulfosporosinus
Bacteria; Firmicutes; Clostridia; Clostridiales; Peptococcaceae; Desulfosporosinus
Bacteria; Firmicutes; Clostridia; Clostridiales; Peptococcaceae; Desulfosporosinus
Bacteria; Firmicutes; Clostridia; Clostridiales; Peptococcaceae; Desulfosporosinus
Bacteria; Firmicutes; Clostridia; Clostridiales; Peptococcaceae; Desulfosporosinus
Bacteria; Firmicutes; Clostridia; Clostridiales; Peptococcaceae; Desulfosporosinus
Bacteria; Firmicutes; Clostridia; Clostridiales; Peptococcaceae; Desulfosporosinus
Bacteria; Firmicutes; Clostridia; Clostridiales; Peptococcaceae; Desulfosporosinus
Bacteria; Firmicutes; Clostridia; Clostridiales; Peptococcaceae; Desulfosporosinus
Bacteria; Firmicutes; Clostridia; Clostridiales; Peptococcaceae; Desulfosporosinus
Bacteria; Firmicutes; Clostridia; Clostridiales; Peptococcaceae; Desulfosporosinus
Bacteria; Firmicutes; Clostridia; Clostridiales; Peptococcaceae; Desulfosporosinus
Bacteria; Firmicutes; Clostridia; Clostridiales; Peptococcaceae; Desulfosporosinus
Bacteria; Firmicutes; Clostridia; Clostridiales; Peptococcaceae; Desulfosporosinus
Bacteria; Firmicutes; Clostridia; Clostridiales; Peptococcaceae; Desulfosporosinus
Bacteria; Firmicutes; Clostridia; Clostridiales; Peptococcaceae; Desulfosporosinus
Bacteria; Firmicutes; Clostridia; Clostridiales; Peptococcaceae; Desulfosporosinus
Bacteria; Firmicutes; Clostridia; Clostridiales; Peptococcaceae; Desulfosporosinus
Bacteria; Firmicutes; Clostridia; Clostridiales; Peptococcaceae; Desulfosporosinus
Bacteria; Firmicutes; Clostridia; Clostridiales; Peptococcaceae; Desulfosporosinus
Bacteria; Firmicutes; Clostridia; Clostridiales; Peptococcaceae; Desulfosporosinus
Bacteria; Firmicutes; Clostridia; Clostridiales; Peptococcaceae; Desulfosporosinus
Bacteria; Firmicutes; Clostridia; Clostridiales; Peptococcaceae; Desulfosporosinus
Bacteria; Firmicutes; Clostridia; Clostridiales; Peptococcaceae; Desulfosporosinus
Bacteria; Firmicutes; Clostridia; Clostridiales; Peptococcaceae; Desulfosporosinus
Bacteria; Firmicutes; Clostridia; Clostridiales; Peptococcaceae; Desulfosporosinus
Bacteria; Firmicutes; Clostridia; Clostridiales; Peptococcaceae; Desulfosporosinus
Bacteria; Firmicutes; Clostridia; Clostridiales; Peptococcaceae; Desulfosporosinus
Bacteria; Firmicutes; Clostridia; Clostridiales; Peptococcaceae; Desulfosporosinus
Bacteria; Firmicutes; Clostridia; Clostridiales; Peptococcaceae; Desulfosporosinus
Bacteria; Firmicutes; Clostridia; Clostridiales; Peptococcaceae; Desulfosporosinus
Bacteria; Firmicutes; Clostridia; Clostridiales; Peptococcaceae; Desulfosporosinus
Bacteria; Firmicutes; Clostridia; Clostridiales; Peptococcaceae; Desulfosporosinus
Bacteria; Firmicutes; Clostridia; Clostridiales; Peptococcaceae; Desulfosporosinus
Bacteria; Firmicutes; Clostridia; Clostridiales; Peptococcaceae; Desulfosporosinus
Bacteria; Firmicutes; Clostridia; Clostridiales; Peptococcaceae; Desulfosporosinus
Bacteria; Firmicutes; Clostridia; Clostridiales; Peptococcaceae; Desulfosporosinus
Bacteria; Firmicutes; Clostridia; Clostridiales; Peptococcaceae; Desulfosporosinus
Bacteria; Firmicutes; Clostridia; Clostridiales; Peptococcaceae; Desulfosporosinus
Bacteria; Firmicutes; Clostridia; Clostridiales; Peptococcaceae; Desulfosporosinus
Bacteria; Firmicutes; Clostridia; Clostridiales; Peptococcaceae; Desulfosporosinus
Bacteria; Firmicutes; Clostridia; Clostridiales; Peptococcaceae; Desulfosporosinus
Bacteria; Firmicutes; Clostridia; Clostridiales; Peptococcaceae; Desulfosporosinus
Bacteria; Firmicutes; Clostridia; Clostridiales; Peptococcaceae; Desulfosporosinus
Bacteria; Firmicutes; Clostridia; Clostridiales; Peptococcaceae; Desulfosporosinus
Bacteria; Firmicutes; Clostridia; Clostridiales; Peptococcaceae; Desulfosporosinus
Bacteria; Firmicutes; Clostridia; Clostridiales; Peptococcaceae; Desulfosporosinus
Bacteria; Firmicutes; Clostridia; Clostridiales; Peptococcaceae; Desulfosporosinus
Bacteria; Firmicutes; Clostridia; Clostridiales; Peptococcaceae; Desulfosporosinus
Bacteria; Firmicutes; Clostridia; Clostridiales; Peptococcaceae; Desulfosporosinus
Bacteria; Firmicutes; Clostridia; Clostridiales; Peptococcaceae; Desulfosporosinus
Bacteria; Firmicutes; Clostridia; Clostridiales; Peptococcaceae; Desulfosporosinus
Bacteria; Firmicutes; Clostridia; Clostridiales; Peptococcaceae; Desulfosporosinus
Bacteria; Firmicutes; Clostridia; Clostridiales; Peptococcaceae; Desulfosporosinus
Bacteria; Firmicutes; Clostridia; Clostridiales; Peptococcaceae; Desulfosporosinus
Bacteria; Firmicutes; Clostridia; Clostridiales; Peptococcaceae; Desulfosporosinus
Bacteria; Firmicutes; Clostridia; Clostridiales; Peptococcaceae; Desulfosporosinus
Bacteria; Firmicutes; Clostridia; Clostridiales; Peptococcaceae; Desulfosporosinus
Bacteria; Firmicutes; Clostridia; Clostridiales; Peptococcaceae; Desulfosporosinus
Bacteria; Firmicutes; Clostridia; Clostridiales; Peptococcaceae; Desulfosporosinus
Bacteria; Firmicutes; Clostridia; Clostridiales; Peptococcaceae; Desulfosporosinus
Bacteria; Firmicutes; Clostridia; Clostridiales; Peptococcaceae; Desulfosporosinus
Bacteria; Firmicutes; Clostridia; Clostridiales; Peptococcaceae; Desulfosporosinus
Bacteria; Firmicutes; Clostridia; Clostridiales; Peptococcaceae; Desulfosporosinus
Bacteria; Firmicutes; Clostridia; Clostridiales; Peptococcaceae; Desulfosporosinus
Bacteria; Firmicutes; Clostridia; Clostridiales; Peptococcaceae; Desulfosporosinus
Bacteria; Firmicutes; Clostridia; Clostridiales; Peptococcaceae; Desulfosporosinus
Bacteria; Firmicutes; Clostridia; Clostridiales; Peptococcaceae; Desulfosporosinus
Bacteria; Firmicutes; Clostridia; Clostridiales; Peptococcaceae; Desulfosporosinus
Bacteria; Firmicutes; Clostridia; Clostridiales; Peptococcaceae; Desulfosporosinus
Bacteria; Firmicutes; Clostridia; Clostridiales; Peptococcaceae; Desulfosporosinus
Bacteria; Firmicutes; Clostridia; Clostridiales; Peptococcaceae; Desulfosporosinus
Bacteria; Firmicutes; Clostridia; Clostridiales; Peptococcaceae; Desulfosporosinus
Bacteria; Firmicutes; Clostridia; Clostridiales; Peptococcaceae; Desulfosporosinus
Bacteria; Firmicutes; Clostridia; Clostridiales; Peptococcaceae; Desulfosporosinus
Bacteria; Firmicutes; Clostridia; Clostridiales; Peptococcaceae; Desulfosporosinus
Bacteria; Firmicutes; Clostridia; Clostridiales; Peptococcaceae; Desulfosporosinus
Bacteria; Firmicutes; Clostridia; Clostridiales; Peptococcaceae; Desulfosporosinus
Bacteria; Firmicutes; Clostridia; Clostridiales; Peptococcaceae; Desulfosporosinus
Bacteria; Firmicutes; Clostridia; Clostridiales; Peptococcaceae; Desulfosporosinus
Bacteria; Firmicutes; Clostridia; Clostridiales; Peptococcaceae; Desulfosporosinus
Bacteria; Firmicutes; Clostridia; Clostridiales; Peptococcaceae; Desulfosporosinus
Bacteria; Firmicutes; Clostridia; Clostridiales; Peptococcaceae; Desulfosporosinus
Bacteria; Firmicutes; Clostridia; Clostridiales; Peptococcaceae; Desulfosporosinus
Bacteria; Firmicutes; Clostridia; Clostridiales; Peptococcaceae; Desulfosporosinus
Bacteria; Firmicutes; Clostridia; Clostridiales; Peptococcaceae; Desulfosporosinus
Bacteria; Firmicutes; Clostridia; Clostridiales; Peptococcaceae; Desulfosporosinus
Bacteria; Firmicutes; Clostridia; Clostridiales; Peptococcaceae; Desulfosporosinus
Bacteria; Firmicutes; Clostridia; Clostridiales; Peptococcaceae; Desulfosporosinus
Bacteria; Firmicutes; Clostridia; Clostridiales; Peptococcaceae; Desulfosporosinus
Bacteria; Firmicutes; Clostridia; Clostridiales; Peptococcaceae; Desulfosporosinus
Bacteria; Firmicutes; Clostridia; Clostridiales; Peptococcaceae; Desulfosporosinus
Bacteria; Firmicutes; Clostridia; Clostridiales; Peptococcaceae; Desulfosporosinus
Bacteria; Firmicutes; Clostridia; Clostridiales; Peptococcaceae; Desulfosporosinus
Bacteria; Firmicutes; Clostridia; Clostridiales; Peptococcaceae; Desulfosporosinus
Bacteria; Firmicutes; Clostridia; Clostridiales; Peptococcaceae; Desulfosporosinus
Bacteria; Firmicutes; Clostridia; Clostridiales; Peptococcaceae; Desulfosporosinus
Bacteria; Firmicutes; Clostridia; Clostridiales; Peptococcaceae; Desulfosporosinus
Bacteria; Firmicutes; Clostridia; Clostridiales; Peptococcaceae; Desulfosporosinus
Bacteria; Firmicutes; Clostridia; Clostridiales; Peptococcaceae; Desulfosporosinus
Bacteria; Firmicutes; Clostridia; Clostridiales; Peptococcaceae; Desulfosporosinus
Bacteria; Firmicutes; Clostridia; Clostridiales; Peptococcaceae; Desulfosporosinus
Bacteria; Firmicutes; Clostridia; Clostridiales; Peptococcaceae; Desulfosporosinus
Bacteria; Firmicutes; Clostridia; Clostridiales; Peptococcaceae; Desulfosporosinus
Bacteria; Firmicutes; Clostridia; Clostridiales; Peptococcaceae; Desulfosporosinus
Bacteria; Firmicutes; Clostridia; Clostridiales; Peptococcaceae; Desulfosporosinus
Bacteria; Firmicutes; Clostridia; Clostridiales; Peptococcaceae; Desulfosporosinus
Bacteria; Firmicutes; Clostridia; Clostridiales; Peptococcaceae; Desulfosporosinus
Bacteria; Firmicutes; Clostridia; Clostridiales; Peptococcaceae; Desulfosporosinus
Bacteria; Firmicutes; Clostridia; Clostridiales; Peptococcaceae; Desulfosporosinus
Bacteria; Firmicutes; Clostridia; Clostridiales; Peptococcaceae; Desulfosporosinus
Bacteria; Firmicutes; Clostridia; Clostridiales; Peptococcaceae; Desulfosporosinus
Bacteria; Firmicutes; Clostridia; Clostridiales; Peptococcaceae; Desulfosporosinus
Bacteria; Firmicutes; Clostridia; Clostridiales; Peptococcaceae; Desulfosporosinus
Bacteria; Firmicutes; Clostridia; Clostridiales; Peptococcaceae; Desulfosporosinus
Bacteria; Firmicutes; Clostridia; Clostridiales; Peptococcaceae; Desulfosporosinus
Bacteria; Firmicutes; Clostridia; Clostridiales; Peptococcaceae; Desulfosporosinus
Bacteria; Firmicutes; Clostridia; Clostridiales; Peptococcaceae; Desulfosporosinus
Bacteria; Firmicutes; Clostridia; Clostridiales; Peptococcaceae; Desulfosporosinus
Bacteria; Firmicutes; Clostridia; Clostridiales; Peptococcaceae; Desulfosporosinus
Bacteria; Firmicutes; Clostridia; Clostridiales; Peptococcaceae; Desulfosporosinus
Bacteria; Firmicutes; Clostridia; Clostridiales; Peptococcaceae; Desulfosporosinus
Bacteria; Firmicutes; Clostridia; Clostridiales; Peptococcaceae; Desulfosporosinus
Bacteria; Firmicutes; Clostridia; Clostridiales; Peptococcaceae; Desulfosporosinus
Bacteria; Firmicutes; Clostridia; Clostridiales; Peptococcaceae; Desulfosporosinus
Bacteria; Firmicutes; Clostridia; Clostridiales; Peptococcaceae; Desulfosporosinus
Bacteria; Firmicutes; Clostridia; Clostridiales; Peptococcaceae; Desulfosporosinus
Bacteria; Firmicutes; Clostridia; Clostridiales; Peptococcaceae; Desulfosporosinus
Bacteria; Firmicutes; Clostridia; Clostridiales; Peptococcaceae; Desulfosporosinus
Bacteria; Firmicutes; Clostridia; Clostridiales; Peptococcaceae; Desulfosporosinus
Bacteria; Firmicutes; Clostridia; Clostridiales; Peptococcaceae; Desulfosporosinus
Bacteria; Firmicutes; Clostridia; Clostridiales; Peptococcaceae; Desulfosporosinus
Bacteria; Firmicutes; Clostridia; Clostridiales; Peptococcaceae; Desulfosporosinus
Bacteria; Firmicutes; Clostridia; Clostridiales; Peptococcaceae; Desulfosporosinus
Bacteria; Firmicutes; Clostridia; Clostridiales; Peptococcaceae; Desulfosporosinus
Bacteria; Firmicutes; Clostridia; Clostridiales; Peptococcaceae; Desulfosporosinus
Bacteria; Firmicutes; Clostridia; Clostridiales; Peptococcaceae; Desulfosporosinus
Bacteria; Firmicutes; Clostridia; Clostridiales; Peptococcaceae; Desulfosporosinus
Bacteria; Firmicutes; Clostridia; Clostridiales; Peptococcaceae; Desulfosporosinus
Bacteria; Firmicutes; Clostridia; Clostridiales; Peptococcaceae; Desulfosporosinus
Bacteria; Firmicutes; Clostridia; Clostridiales; Peptococcaceae; Desulfosporosinus
Bacteria; Firmicutes; Clostridia; Clostridiales; Peptococcaceae; Desulfosporosinus
Bacteria; Firmicutes; Clostridia; Clostridiales; Peptococcaceae; Desulfosporosinus
Bacteria; Firmicutes; Clostridia; Clostridiales; Peptococcaceae; Desulfosporosinus
Bacteria; Firmicutes; Clostridia; Clostridiales; Peptococcaceae; Desulfosporosinus
Bacteria; Firmicutes; Clostridia; Clostridiales; Peptococcaceae; Desulfosporosinus
Bacteria; Firmicutes; Clostridia; Clostridiales; Peptococcaceae; Desulfosporosinus
Bacteria; Firmicutes; Clostridia; Clostridiales; Peptococcaceae; Desulfosporosinus
Bacteria; Firmicutes; Clostridia; Clostridiales; Peptococcaceae; Desulfosporosinus
Bacteria; Firmicutes; Clostridia; Clostridiales; Peptococcaceae; Desulfosporosinus
Bacteria; Firmicutes; Clostridia; Clostridiales; Peptococcaceae; Desulfosporosinus
Bacteria; Firmicutes; Clostridia; Clostridiales; Peptococcaceae; Desulfosporosinus
Bacteria; Firmicutes; Clostridia; Clostridiales; Peptococcaceae; Desulfosporosinus
Bacteria; Firmicutes; Clostridia; Clostridiales; Peptococcaceae; Desulfosporosinus
Bacteria; Firmicutes; Clostridia; Clostridiales; Peptococcaceae; Desulfosporosinus
Bacteria; Firmicutes; Clostridia; Clostridiales; Peptococcaceae; Desulfosporosinus
Bacteria; Firmicutes; Clostridia; Clostridiales; Peptococcaceae; Desulfosporosinus
Bacteria; Firmicutes; Clostridia; Clostridiales; Peptococcaceae; Desulfosporosinus
Bacteria; Firmicutes; Clostridia; Clostridiales; Peptococcaceae; Desulfosporosinus
Bacteria; Firmicutes; Clostridia; Clostridiales; Peptococcaceae; Desulfosporosinus
Bacteria; Firmicutes; Clostridia; Clostridiales; Peptococcaceae; Desulfosporosinus
Bacteria; Firmicutes; Clostridia; Clostridiales; Peptococcaceae; Desulfosporosinus
Bacteria; Firmicutes; Clostridia; Clostridiales; Peptococcaceae; Desulfosporosinus
Bacteria; Firmicutes; Clostridia; Clostridiales; Peptococcaceae; Desulfosporosinus
Bacteria; Firmicutes; Clostridia; Clostridiales; Peptococcaceae; Desulfosporosinus
Bacteria; Firmicutes; Clostridia; Clostridiales; Peptococcaceae; Desulfosporosinus
Bacteria; Firmicutes; Clostridia; Clostridiales; Peptococcaceae; Desulfosporosinus
Bacteria; Firmicutes; Clostridia; Clostridiales; Peptococcaceae; Desulfosporosinus
Bacteria; Firmicutes; Clostridia; Clostridiales; Peptococcaceae; Desulfotomaculum
Bacteria; Firmicutes; Clostridia; Clostridiales; Peptococcaceae; Desulfotomaculum
Bacteria; Proteobacteria; Deltaproteobacteria; Desulfarculales; Desulfarculaceae; Desulfarculaceae_ge
Bacteria; Proteobacteria; Deltaproteobacteria; Desulfarculales; Desulfarculaceae; Desulfarculaceae_ge
Bacteria; Proteobacteria; Deltaproteobacteria; Desulfarculales; Desulfarculaceae; Desulfarculaceae_ge
Bacteria; Proteobacteria; Deltaproteobacteria; Desulfarculales; Desulfarculaceae; Desulfarculaceae_ge
Bacteria; Proteobacteria; Deltaproteobacteria; Desulfarculales; Desulfarculaceae; Desulfarculaceae_ge
Bacteria; Proteobacteria; Deltaproteobacteria; Desulfobacterales; Desulfobacteraceae; Candidatus_Magnetomorum
Bacteria; Proteobacteria; Deltaproteobacteria; Desulfobacterales; Desulfobacteraceae; Candidatus_Magnetomorum
Bacteria; Proteobacteria; Deltaproteobacteria; Desulfobacterales; Desulfobacteraceae; Candidatus_Magnetomorum
Bacteria; Proteobacteria; Deltaproteobacteria; Desulfobacterales; Desulfobacteraceae; Desulfobacula
Bacteria; Proteobacteria; Deltaproteobacteria; Desulfobacterales; Desulfobacteraceae; Desulfoluna
Bacteria; Proteobacteria; Deltaproteobacteria; Desulfobacterales; Desulfobacteraceae; Desulfoluna
Bacteria; Proteobacteria; Deltaproteobacteria; Desulfobacterales; Desulfobacteraceae; Desulfoluna
Bacteria; Proteobacteria; Deltaproteobacteria; Desulfobacterales; Desulfobacteraceae; Desulfoluna
Bacteria; Proteobacteria; Deltaproteobacteria; Desulfobacterales; Desulfobacteraceae; Desulfoluna
Bacteria; Proteobacteria; Deltaproteobacteria; Desulfobacterales; Desulfobulbaceae; Desulfobulbus
Bacteria; Proteobacteria; Deltaproteobacteria; Desulfobacterales; Desulfobulbaceae; Desulfobulbus
Bacteria; Proteobacteria; Deltaproteobacteria; Desulfobacterales; Desulfobulbaceae; Desulfocapsa
Bacteria; Proteobacteria; Deltaproteobacteria; Desulfobacterales; Desulfobulbaceae; Desulfocapsa
Bacteria; Proteobacteria; Deltaproteobacteria; Desulfobacterales; Desulfobulbaceae; Desulfurivibrio
Bacteria; Proteobacteria; Deltaproteobacteria; Desulfobacterales; Desulfobulbaceae; Dissulfurirhabdus
Bacteria; Proteobacteria; Deltaproteobacteria; Desulfobacterales; Desulfobulbaceae; Dissulfurirhabdus
Bacteria; Proteobacteria; Deltaproteobacteria; Desulfobacterales; Desulfobulbaceae; Dissulfurirhabdus
Bacteria; Proteobacteria; Deltaproteobacteria; Desulfobacterales; Desulfobulbaceae; uncultured
Bacteria; Proteobacteria; Deltaproteobacteria; Desulfovibrionales; Desulfovibrionaceae; Desulfobaculum
Bacteria; Proteobacteria; Deltaproteobacteria; Desulfovibrionales; Desulfovibrionaceae; Desulfobaculum
Bacteria; Proteobacteria; Deltaproteobacteria; Desulfovibrionales; Desulfovibrionaceae; Desulfobaculum
Bacteria; Proteobacteria; Deltaproteobacteria; Desulfovibrionales; Desulfovibrionaceae; Desulfobaculum
Bacteria; Proteobacteria; Deltaproteobacteria; Desulfovibrionales; Desulfovibrionaceae; Desulfobaculum
Bacteria; Proteobacteria; Deltaproteobacteria; Desulfovibrionales; Desulfovibrionaceae; Desulfobaculum
Bacteria; Proteobacteria; Deltaproteobacteria; Desulfovibrionales; Desulfovibrionaceae; Desulfobaculum
Bacteria; Proteobacteria; Deltaproteobacteria; Desulfovibrionales; Desulfovibrionaceae; Desulfobaculum
Bacteria; Proteobacteria; Deltaproteobacteria; Desulfovibrionales; Desulfovibrionaceae; Desulfobaculum
Bacteria; Proteobacteria; Deltaproteobacteria; Desulfovibrionales; Desulfovibrionaceae; Desulfobaculum
Bacteria; Proteobacteria; Deltaproteobacteria; Desulfovibrionales; Desulfovibrionaceae; Desulfobaculum
Bacteria; Proteobacteria; Deltaproteobacteria; Desulfovibrionales; Desulfovibrionaceae; Desulfovibrio
Bacteria; Proteobacteria; Deltaproteobacteria; Desulfovibrionales; Desulfovibrionaceae; Desulfovibrio
Bacteria; Proteobacteria; Deltaproteobacteria; Desulfovibrionales; Desulfovibrionaceae; Desulfovibrio
Bacteria; Proteobacteria; Deltaproteobacteria; Desulfovibrionales; Desulfovibrionaceae; Desulfovibrio
Bacteria; Proteobacteria; Deltaproteobacteria; Desulfovibrionales; Desulfovibrionaceae; Desulfovibrio
Bacteria; Proteobacteria; Deltaproteobacteria; Desulfovibrionales; Desulfovibrionaceae; Desulfovibrio
Bacteria; Proteobacteria; Deltaproteobacteria; Desulfovibrionales; Desulfovibrionaceae; Desulfovibrio
Bacteria; Proteobacteria; Deltaproteobacteria; Desulfovibrionales; Desulfovibrionaceae; Desulfovibrio
Bacteria; Proteobacteria; Deltaproteobacteria; Desulfovibrionales; Desulfovibrionaceae; Desulfovibrio
Bacteria; Proteobacteria; Deltaproteobacteria; Desulfovibrionales; Desulfovibrionaceae; Desulfovibrio
Bacteria; Proteobacteria; Deltaproteobacteria; Desulfovibrionales; Desulfovibrionaceae; Desulfovibrio
Bacteria; Proteobacteria; Deltaproteobacteria; Syntrophobacterales; Syntrophaceae; Desulfobacca
Bacteria; Proteobacteria; Deltaproteobacteria; Syntrophobacterales; Syntrophaceae; Desulfobacca
Bacteria; Proteobacteria; Deltaproteobacteria; Syntrophobacterales; Syntrophaceae; Desulfomonile
Bacteria; Thermodesulfobacteria; Thermodesulfobacteria; Thermodesulfobacteriales; Thermodesulfobacteriaceae; Thermosulfurimonas
Bacteria; Thermodesulfobacteria; Thermodesulfobacteria; Thermodesulfobacteriales; Thermodesulfobacteriaceae; Thermosulfurimonas
# sulfur_respiration (9 records):
Bacteria; Firmicutes; Clostridia; Clostridiales; Family_XII; Fusibacter
Bacteria; Firmicutes; Clostridia; Clostridiales; Family_XII; Fusibacter
Bacteria; Firmicutes; Clostridia; Clostridiales; Family_XII; Fusibacter
Bacteria; Firmicutes; Clostridia; Clostridiales; Family_XII; Fusibacter
Bacteria; Firmicutes; Clostridia; Clostridiales; Family_XII; Fusibacter
Bacteria; Firmicutes; Clostridia; Clostridiales; Family_XII; Fusibacter
Bacteria; Proteobacteria; Deltaproteobacteria; Desulfurellales; Desulfurellaceae; H16
Bacteria; Proteobacteria; Deltaproteobacteria; Desulfuromonadales; Desulfuromonadaceae; Desulfuromonas
Bacteria; Proteobacteria; Epsilonproteobacteria; Campylobacterales; Campylobacteraceae; Sulfurospirillum
# sulfite_respiration (2 records):
Bacteria; Proteobacteria; Deltaproteobacteria; Desulfobacterales; Desulfobulbaceae; Desulfobulbus
Bacteria; Proteobacteria; Deltaproteobacteria; Desulfobacterales; Desulfobulbaceae; Desulfobulbus
# thiosulfate_respiration (6 records):
Bacteria; Firmicutes; Clostridia; Clostridiales; Family_XII; Fusibacter
Bacteria; Firmicutes; Clostridia; Clostridiales; Family_XII; Fusibacter
Bacteria; Firmicutes; Clostridia; Clostridiales; Family_XII; Fusibacter
Bacteria; Firmicutes; Clostridia; Clostridiales; Family_XII; Fusibacter
Bacteria; Firmicutes; Clostridia; Clostridiales; Family_XII; Fusibacter
Bacteria; Firmicutes; Clostridia; Clostridiales; Family_XII; Fusibacter
# respiration_of_sulfur_compounds (379 records):
Bacteria; Firmicutes; Clostridia; Clostridiales; Family_XII; Fusibacter
Bacteria; Firmicutes; Clostridia; Clostridiales; Family_XII; Fusibacter
Bacteria; Firmicutes; Clostridia; Clostridiales; Family_XII; Fusibacter
Bacteria; Firmicutes; Clostridia; Clostridiales; Family_XII; Fusibacter
Bacteria; Firmicutes; Clostridia; Clostridiales; Family_XII; Fusibacter
Bacteria; Firmicutes; Clostridia; Clostridiales; Family_XII; Fusibacter
Bacteria; Firmicutes; Clostridia; Clostridiales; Peptococcaceae; Desulfosporosinus
Bacteria; Firmicutes; Clostridia; Clostridiales; Peptococcaceae; Desulfosporosinus
Bacteria; Firmicutes; Clostridia; Clostridiales; Peptococcaceae; Desulfosporosinus
Bacteria; Firmicutes; Clostridia; Clostridiales; Peptococcaceae; Desulfosporosinus
Bacteria; Firmicutes; Clostridia; Clostridiales; Peptococcaceae; Desulfosporosinus
Bacteria; Firmicutes; Clostridia; Clostridiales; Peptococcaceae; Desulfosporosinus
Bacteria; Firmicutes; Clostridia; Clostridiales; Peptococcaceae; Desulfosporosinus
Bacteria; Firmicutes; Clostridia; Clostridiales; Peptococcaceae; Desulfosporosinus
Bacteria; Firmicutes; Clostridia; Clostridiales; Peptococcaceae; Desulfosporosinus
Bacteria; Firmicutes; Clostridia; Clostridiales; Peptococcaceae; Desulfosporosinus
Bacteria; Firmicutes; Clostridia; Clostridiales; Peptococcaceae; Desulfosporosinus
Bacteria; Firmicutes; Clostridia; Clostridiales; Peptococcaceae; Desulfosporosinus
Bacteria; Firmicutes; Clostridia; Clostridiales; Peptococcaceae; Desulfosporosinus
Bacteria; Firmicutes; Clostridia; Clostridiales; Peptococcaceae; Desulfosporosinus
Bacteria; Firmicutes; Clostridia; Clostridiales; Peptococcaceae; Desulfosporosinus
Bacteria; Firmicutes; Clostridia; Clostridiales; Peptococcaceae; Desulfosporosinus
Bacteria; Firmicutes; Clostridia; Clostridiales; Peptococcaceae; Desulfosporosinus
Bacteria; Firmicutes; Clostridia; Clostridiales; Peptococcaceae; Desulfosporosinus
Bacteria; Firmicutes; Clostridia; Clostridiales; Peptococcaceae; Desulfosporosinus
Bacteria; Firmicutes; Clostridia; Clostridiales; Peptococcaceae; Desulfosporosinus
Bacteria; Firmicutes; Clostridia; Clostridiales; Peptococcaceae; Desulfosporosinus
Bacteria; Firmicutes; Clostridia; Clostridiales; Peptococcaceae; Desulfosporosinus
Bacteria; Firmicutes; Clostridia; Clostridiales; Peptococcaceae; Desulfosporosinus
Bacteria; Firmicutes; Clostridia; Clostridiales; Peptococcaceae; Desulfosporosinus
Bacteria; Firmicutes; Clostridia; Clostridiales; Peptococcaceae; Desulfosporosinus
Bacteria; Firmicutes; Clostridia; Clostridiales; Peptococcaceae; Desulfosporosinus
Bacteria; Firmicutes; Clostridia; Clostridiales; Peptococcaceae; Desulfosporosinus
Bacteria; Firmicutes; Clostridia; Clostridiales; Peptococcaceae; Desulfosporosinus
Bacteria; Firmicutes; Clostridia; Clostridiales; Peptococcaceae; Desulfosporosinus
Bacteria; Firmicutes; Clostridia; Clostridiales; Peptococcaceae; Desulfosporosinus
Bacteria; Firmicutes; Clostridia; Clostridiales; Peptococcaceae; Desulfosporosinus
Bacteria; Firmicutes; Clostridia; Clostridiales; Peptococcaceae; Desulfosporosinus
Bacteria; Firmicutes; Clostridia; Clostridiales; Peptococcaceae; Desulfosporosinus
Bacteria; Firmicutes; Clostridia; Clostridiales; Peptococcaceae; Desulfosporosinus
Bacteria; Firmicutes; Clostridia; Clostridiales; Peptococcaceae; Desulfosporosinus
Bacteria; Firmicutes; Clostridia; Clostridiales; Peptococcaceae; Desulfosporosinus
Bacteria; Firmicutes; Clostridia; Clostridiales; Peptococcaceae; Desulfosporosinus
Bacteria; Firmicutes; Clostridia; Clostridiales; Peptococcaceae; Desulfosporosinus
Bacteria; Firmicutes; Clostridia; Clostridiales; Peptococcaceae; Desulfosporosinus
Bacteria; Firmicutes; Clostridia; Clostridiales; Peptococcaceae; Desulfosporosinus
Bacteria; Firmicutes; Clostridia; Clostridiales; Peptococcaceae; Desulfosporosinus
Bacteria; Firmicutes; Clostridia; Clostridiales; Peptococcaceae; Desulfosporosinus
Bacteria; Firmicutes; Clostridia; Clostridiales; Peptococcaceae; Desulfosporosinus
Bacteria; Firmicutes; Clostridia; Clostridiales; Peptococcaceae; Desulfosporosinus
Bacteria; Firmicutes; Clostridia; Clostridiales; Peptococcaceae; Desulfosporosinus
Bacteria; Firmicutes; Clostridia; Clostridiales; Peptococcaceae; Desulfosporosinus
Bacteria; Firmicutes; Clostridia; Clostridiales; Peptococcaceae; Desulfosporosinus
Bacteria; Firmicutes; Clostridia; Clostridiales; Peptococcaceae; Desulfosporosinus
Bacteria; Firmicutes; Clostridia; Clostridiales; Peptococcaceae; Desulfosporosinus
Bacteria; Firmicutes; Clostridia; Clostridiales; Peptococcaceae; Desulfosporosinus
Bacteria; Firmicutes; Clostridia; Clostridiales; Peptococcaceae; Desulfosporosinus
Bacteria; Firmicutes; Clostridia; Clostridiales; Peptococcaceae; Desulfosporosinus
Bacteria; Firmicutes; Clostridia; Clostridiales; Peptococcaceae; Desulfosporosinus
Bacteria; Firmicutes; Clostridia; Clostridiales; Peptococcaceae; Desulfosporosinus
Bacteria; Firmicutes; Clostridia; Clostridiales; Peptococcaceae; Desulfosporosinus
Bacteria; Firmicutes; Clostridia; Clostridiales; Peptococcaceae; Desulfosporosinus
Bacteria; Firmicutes; Clostridia; Clostridiales; Peptococcaceae; Desulfosporosinus
Bacteria; Firmicutes; Clostridia; Clostridiales; Peptococcaceae; Desulfosporosinus
Bacteria; Firmicutes; Clostridia; Clostridiales; Peptococcaceae; Desulfosporosinus
Bacteria; Firmicutes; Clostridia; Clostridiales; Peptococcaceae; Desulfosporosinus
Bacteria; Firmicutes; Clostridia; Clostridiales; Peptococcaceae; Desulfosporosinus
Bacteria; Firmicutes; Clostridia; Clostridiales; Peptococcaceae; Desulfosporosinus
Bacteria; Firmicutes; Clostridia; Clostridiales; Peptococcaceae; Desulfosporosinus
Bacteria; Firmicutes; Clostridia; Clostridiales; Peptococcaceae; Desulfosporosinus
Bacteria; Firmicutes; Clostridia; Clostridiales; Peptococcaceae; Desulfosporosinus
Bacteria; Firmicutes; Clostridia; Clostridiales; Peptococcaceae; Desulfosporosinus
Bacteria; Firmicutes; Clostridia; Clostridiales; Peptococcaceae; Desulfosporosinus
Bacteria; Firmicutes; Clostridia; Clostridiales; Peptococcaceae; Desulfosporosinus
Bacteria; Firmicutes; Clostridia; Clostridiales; Peptococcaceae; Desulfosporosinus
Bacteria; Firmicutes; Clostridia; Clostridiales; Peptococcaceae; Desulfosporosinus
Bacteria; Firmicutes; Clostridia; Clostridiales; Peptococcaceae; Desulfosporosinus
Bacteria; Firmicutes; Clostridia; Clostridiales; Peptococcaceae; Desulfosporosinus
Bacteria; Firmicutes; Clostridia; Clostridiales; Peptococcaceae; Desulfosporosinus
Bacteria; Firmicutes; Clostridia; Clostridiales; Peptococcaceae; Desulfosporosinus
Bacteria; Firmicutes; Clostridia; Clostridiales; Peptococcaceae; Desulfosporosinus
Bacteria; Firmicutes; Clostridia; Clostridiales; Peptococcaceae; Desulfosporosinus
Bacteria; Firmicutes; Clostridia; Clostridiales; Peptococcaceae; Desulfosporosinus
Bacteria; Firmicutes; Clostridia; Clostridiales; Peptococcaceae; Desulfosporosinus
Bacteria; Firmicutes; Clostridia; Clostridiales; Peptococcaceae; Desulfosporosinus
Bacteria; Firmicutes; Clostridia; Clostridiales; Peptococcaceae; Desulfosporosinus
Bacteria; Firmicutes; Clostridia; Clostridiales; Peptococcaceae; Desulfosporosinus
Bacteria; Firmicutes; Clostridia; Clostridiales; Peptococcaceae; Desulfosporosinus
Bacteria; Firmicutes; Clostridia; Clostridiales; Peptococcaceae; Desulfosporosinus
Bacteria; Firmicutes; Clostridia; Clostridiales; Peptococcaceae; Desulfosporosinus
Bacteria; Firmicutes; Clostridia; Clostridiales; Peptococcaceae; Desulfosporosinus
Bacteria; Firmicutes; Clostridia; Clostridiales; Peptococcaceae; Desulfosporosinus
Bacteria; Firmicutes; Clostridia; Clostridiales; Peptococcaceae; Desulfosporosinus
Bacteria; Firmicutes; Clostridia; Clostridiales; Peptococcaceae; Desulfosporosinus
Bacteria; Firmicutes; Clostridia; Clostridiales; Peptococcaceae; Desulfosporosinus
Bacteria; Firmicutes; Clostridia; Clostridiales; Peptococcaceae; Desulfosporosinus
Bacteria; Firmicutes; Clostridia; Clostridiales; Peptococcaceae; Desulfosporosinus
Bacteria; Firmicutes; Clostridia; Clostridiales; Peptococcaceae; Desulfosporosinus
Bacteria; Firmicutes; Clostridia; Clostridiales; Peptococcaceae; Desulfosporosinus
Bacteria; Firmicutes; Clostridia; Clostridiales; Peptococcaceae; Desulfosporosinus
Bacteria; Firmicutes; Clostridia; Clostridiales; Peptococcaceae; Desulfosporosinus
Bacteria; Firmicutes; Clostridia; Clostridiales; Peptococcaceae; Desulfosporosinus
Bacteria; Firmicutes; Clostridia; Clostridiales; Peptococcaceae; Desulfosporosinus
Bacteria; Firmicutes; Clostridia; Clostridiales; Peptococcaceae; Desulfosporosinus
Bacteria; Firmicutes; Clostridia; Clostridiales; Peptococcaceae; Desulfosporosinus
Bacteria; Firmicutes; Clostridia; Clostridiales; Peptococcaceae; Desulfosporosinus
Bacteria; Firmicutes; Clostridia; Clostridiales; Peptococcaceae; Desulfosporosinus
Bacteria; Firmicutes; Clostridia; Clostridiales; Peptococcaceae; Desulfosporosinus
Bacteria; Firmicutes; Clostridia; Clostridiales; Peptococcaceae; Desulfosporosinus
Bacteria; Firmicutes; Clostridia; Clostridiales; Peptococcaceae; Desulfosporosinus
Bacteria; Firmicutes; Clostridia; Clostridiales; Peptococcaceae; Desulfosporosinus
Bacteria; Firmicutes; Clostridia; Clostridiales; Peptococcaceae; Desulfosporosinus
Bacteria; Firmicutes; Clostridia; Clostridiales; Peptococcaceae; Desulfosporosinus
Bacteria; Firmicutes; Clostridia; Clostridiales; Peptococcaceae; Desulfosporosinus
Bacteria; Firmicutes; Clostridia; Clostridiales; Peptococcaceae; Desulfosporosinus
Bacteria; Firmicutes; Clostridia; Clostridiales; Peptococcaceae; Desulfosporosinus
Bacteria; Firmicutes; Clostridia; Clostridiales; Peptococcaceae; Desulfosporosinus
Bacteria; Firmicutes; Clostridia; Clostridiales; Peptococcaceae; Desulfosporosinus
Bacteria; Firmicutes; Clostridia; Clostridiales; Peptococcaceae; Desulfosporosinus
Bacteria; Firmicutes; Clostridia; Clostridiales; Peptococcaceae; Desulfosporosinus
Bacteria; Firmicutes; Clostridia; Clostridiales; Peptococcaceae; Desulfosporosinus
Bacteria; Firmicutes; Clostridia; Clostridiales; Peptococcaceae; Desulfosporosinus
Bacteria; Firmicutes; Clostridia; Clostridiales; Peptococcaceae; Desulfosporosinus
Bacteria; Firmicutes; Clostridia; Clostridiales; Peptococcaceae; Desulfosporosinus
Bacteria; Firmicutes; Clostridia; Clostridiales; Peptococcaceae; Desulfosporosinus
Bacteria; Firmicutes; Clostridia; Clostridiales; Peptococcaceae; Desulfosporosinus
Bacteria; Firmicutes; Clostridia; Clostridiales; Peptococcaceae; Desulfosporosinus
Bacteria; Firmicutes; Clostridia; Clostridiales; Peptococcaceae; Desulfosporosinus
Bacteria; Firmicutes; Clostridia; Clostridiales; Peptococcaceae; Desulfosporosinus
Bacteria; Firmicutes; Clostridia; Clostridiales; Peptococcaceae; Desulfosporosinus
Bacteria; Firmicutes; Clostridia; Clostridiales; Peptococcaceae; Desulfosporosinus
Bacteria; Firmicutes; Clostridia; Clostridiales; Peptococcaceae; Desulfosporosinus
Bacteria; Firmicutes; Clostridia; Clostridiales; Peptococcaceae; Desulfosporosinus
Bacteria; Firmicutes; Clostridia; Clostridiales; Peptococcaceae; Desulfosporosinus
Bacteria; Firmicutes; Clostridia; Clostridiales; Peptococcaceae; Desulfosporosinus
Bacteria; Firmicutes; Clostridia; Clostridiales; Peptococcaceae; Desulfosporosinus
Bacteria; Firmicutes; Clostridia; Clostridiales; Peptococcaceae; Desulfosporosinus
Bacteria; Firmicutes; Clostridia; Clostridiales; Peptococcaceae; Desulfosporosinus
Bacteria; Firmicutes; Clostridia; Clostridiales; Peptococcaceae; Desulfosporosinus
Bacteria; Firmicutes; Clostridia; Clostridiales; Peptococcaceae; Desulfosporosinus
Bacteria; Firmicutes; Clostridia; Clostridiales; Peptococcaceae; Desulfosporosinus
Bacteria; Firmicutes; Clostridia; Clostridiales; Peptococcaceae; Desulfosporosinus
Bacteria; Firmicutes; Clostridia; Clostridiales; Peptococcaceae; Desulfosporosinus
Bacteria; Firmicutes; Clostridia; Clostridiales; Peptococcaceae; Desulfosporosinus
Bacteria; Firmicutes; Clostridia; Clostridiales; Peptococcaceae; Desulfosporosinus
Bacteria; Firmicutes; Clostridia; Clostridiales; Peptococcaceae; Desulfosporosinus
Bacteria; Firmicutes; Clostridia; Clostridiales; Peptococcaceae; Desulfosporosinus
Bacteria; Firmicutes; Clostridia; Clostridiales; Peptococcaceae; Desulfosporosinus
Bacteria; Firmicutes; Clostridia; Clostridiales; Peptococcaceae; Desulfosporosinus
Bacteria; Firmicutes; Clostridia; Clostridiales; Peptococcaceae; Desulfosporosinus
Bacteria; Firmicutes; Clostridia; Clostridiales; Peptococcaceae; Desulfosporosinus
Bacteria; Firmicutes; Clostridia; Clostridiales; Peptococcaceae; Desulfosporosinus
Bacteria; Firmicutes; Clostridia; Clostridiales; Peptococcaceae; Desulfosporosinus
Bacteria; Firmicutes; Clostridia; Clostridiales; Peptococcaceae; Desulfosporosinus
Bacteria; Firmicutes; Clostridia; Clostridiales; Peptococcaceae; Desulfosporosinus
Bacteria; Firmicutes; Clostridia; Clostridiales; Peptococcaceae; Desulfosporosinus
Bacteria; Firmicutes; Clostridia; Clostridiales; Peptococcaceae; Desulfosporosinus
Bacteria; Firmicutes; Clostridia; Clostridiales; Peptococcaceae; Desulfosporosinus
Bacteria; Firmicutes; Clostridia; Clostridiales; Peptococcaceae; Desulfosporosinus
Bacteria; Firmicutes; Clostridia; Clostridiales; Peptococcaceae; Desulfosporosinus
Bacteria; Firmicutes; Clostridia; Clostridiales; Peptococcaceae; Desulfosporosinus
Bacteria; Firmicutes; Clostridia; Clostridiales; Peptococcaceae; Desulfosporosinus
Bacteria; Firmicutes; Clostridia; Clostridiales; Peptococcaceae; Desulfosporosinus
Bacteria; Firmicutes; Clostridia; Clostridiales; Peptococcaceae; Desulfosporosinus
Bacteria; Firmicutes; Clostridia; Clostridiales; Peptococcaceae; Desulfosporosinus
Bacteria; Firmicutes; Clostridia; Clostridiales; Peptococcaceae; Desulfosporosinus
Bacteria; Firmicutes; Clostridia; Clostridiales; Peptococcaceae; Desulfosporosinus
Bacteria; Firmicutes; Clostridia; Clostridiales; Peptococcaceae; Desulfosporosinus
Bacteria; Firmicutes; Clostridia; Clostridiales; Peptococcaceae; Desulfosporosinus
Bacteria; Firmicutes; Clostridia; Clostridiales; Peptococcaceae; Desulfosporosinus
Bacteria; Firmicutes; Clostridia; Clostridiales; Peptococcaceae; Desulfosporosinus
Bacteria; Firmicutes; Clostridia; Clostridiales; Peptococcaceae; Desulfosporosinus
Bacteria; Firmicutes; Clostridia; Clostridiales; Peptococcaceae; Desulfosporosinus
Bacteria; Firmicutes; Clostridia; Clostridiales; Peptococcaceae; Desulfosporosinus
Bacteria; Firmicutes; Clostridia; Clostridiales; Peptococcaceae; Desulfosporosinus
Bacteria; Firmicutes; Clostridia; Clostridiales; Peptococcaceae; Desulfosporosinus
Bacteria; Firmicutes; Clostridia; Clostridiales; Peptococcaceae; Desulfosporosinus
Bacteria; Firmicutes; Clostridia; Clostridiales; Peptococcaceae; Desulfosporosinus
Bacteria; Firmicutes; Clostridia; Clostridiales; Peptococcaceae; Desulfosporosinus
Bacteria; Firmicutes; Clostridia; Clostridiales; Peptococcaceae; Desulfosporosinus
Bacteria; Firmicutes; Clostridia; Clostridiales; Peptococcaceae; Desulfosporosinus
Bacteria; Firmicutes; Clostridia; Clostridiales; Peptococcaceae; Desulfosporosinus
Bacteria; Firmicutes; Clostridia; Clostridiales; Peptococcaceae; Desulfosporosinus
Bacteria; Firmicutes; Clostridia; Clostridiales; Peptococcaceae; Desulfosporosinus
Bacteria; Firmicutes; Clostridia; Clostridiales; Peptococcaceae; Desulfosporosinus
Bacteria; Firmicutes; Clostridia; Clostridiales; Peptococcaceae; Desulfosporosinus
Bacteria; Firmicutes; Clostridia; Clostridiales; Peptococcaceae; Desulfosporosinus
Bacteria; Firmicutes; Clostridia; Clostridiales; Peptococcaceae; Desulfosporosinus
Bacteria; Firmicutes; Clostridia; Clostridiales; Peptococcaceae; Desulfosporosinus
Bacteria; Firmicutes; Clostridia; Clostridiales; Peptococcaceae; Desulfosporosinus
Bacteria; Firmicutes; Clostridia; Clostridiales; Peptococcaceae; Desulfosporosinus
Bacteria; Firmicutes; Clostridia; Clostridiales; Peptococcaceae; Desulfosporosinus
Bacteria; Firmicutes; Clostridia; Clostridiales; Peptococcaceae; Desulfosporosinus
Bacteria; Firmicutes; Clostridia; Clostridiales; Peptococcaceae; Desulfosporosinus
Bacteria; Firmicutes; Clostridia; Clostridiales; Peptococcaceae; Desulfosporosinus
Bacteria; Firmicutes; Clostridia; Clostridiales; Peptococcaceae; Desulfosporosinus
Bacteria; Firmicutes; Clostridia; Clostridiales; Peptococcaceae; Desulfosporosinus
Bacteria; Firmicutes; Clostridia; Clostridiales; Peptococcaceae; Desulfosporosinus
Bacteria; Firmicutes; Clostridia; Clostridiales; Peptococcaceae; Desulfosporosinus
Bacteria; Firmicutes; Clostridia; Clostridiales; Peptococcaceae; Desulfosporosinus
Bacteria; Firmicutes; Clostridia; Clostridiales; Peptococcaceae; Desulfosporosinus
Bacteria; Firmicutes; Clostridia; Clostridiales; Peptococcaceae; Desulfosporosinus
Bacteria; Firmicutes; Clostridia; Clostridiales; Peptococcaceae; Desulfosporosinus
Bacteria; Firmicutes; Clostridia; Clostridiales; Peptococcaceae; Desulfosporosinus
Bacteria; Firmicutes; Clostridia; Clostridiales; Peptococcaceae; Desulfosporosinus
Bacteria; Firmicutes; Clostridia; Clostridiales; Peptococcaceae; Desulfosporosinus
Bacteria; Firmicutes; Clostridia; Clostridiales; Peptococcaceae; Desulfosporosinus
Bacteria; Firmicutes; Clostridia; Clostridiales; Peptococcaceae; Desulfosporosinus
Bacteria; Firmicutes; Clostridia; Clostridiales; Peptococcaceae; Desulfosporosinus
Bacteria; Firmicutes; Clostridia; Clostridiales; Peptococcaceae; Desulfosporosinus
Bacteria; Firmicutes; Clostridia; Clostridiales; Peptococcaceae; Desulfosporosinus
Bacteria; Firmicutes; Clostridia; Clostridiales; Peptococcaceae; Desulfosporosinus
Bacteria; Firmicutes; Clostridia; Clostridiales; Peptococcaceae; Desulfosporosinus
Bacteria; Firmicutes; Clostridia; Clostridiales; Peptococcaceae; Desulfosporosinus
Bacteria; Firmicutes; Clostridia; Clostridiales; Peptococcaceae; Desulfosporosinus
Bacteria; Firmicutes; Clostridia; Clostridiales; Peptococcaceae; Desulfosporosinus
Bacteria; Firmicutes; Clostridia; Clostridiales; Peptococcaceae; Desulfosporosinus
Bacteria; Firmicutes; Clostridia; Clostridiales; Peptococcaceae; Desulfosporosinus
Bacteria; Firmicutes; Clostridia; Clostridiales; Peptococcaceae; Desulfosporosinus
Bacteria; Firmicutes; Clostridia; Clostridiales; Peptococcaceae; Desulfosporosinus
Bacteria; Firmicutes; Clostridia; Clostridiales; Peptococcaceae; Desulfosporosinus
Bacteria; Firmicutes; Clostridia; Clostridiales; Peptococcaceae; Desulfosporosinus
Bacteria; Firmicutes; Clostridia; Clostridiales; Peptococcaceae; Desulfosporosinus
Bacteria; Firmicutes; Clostridia; Clostridiales; Peptococcaceae; Desulfosporosinus
Bacteria; Firmicutes; Clostridia; Clostridiales; Peptococcaceae; Desulfosporosinus
Bacteria; Firmicutes; Clostridia; Clostridiales; Peptococcaceae; Desulfosporosinus
Bacteria; Firmicutes; Clostridia; Clostridiales; Peptococcaceae; Desulfosporosinus
Bacteria; Firmicutes; Clostridia; Clostridiales; Peptococcaceae; Desulfosporosinus
Bacteria; Firmicutes; Clostridia; Clostridiales; Peptococcaceae; Desulfosporosinus
Bacteria; Firmicutes; Clostridia; Clostridiales; Peptococcaceae; Desulfosporosinus
Bacteria; Firmicutes; Clostridia; Clostridiales; Peptococcaceae; Desulfosporosinus
Bacteria; Firmicutes; Clostridia; Clostridiales; Peptococcaceae; Desulfosporosinus
Bacteria; Firmicutes; Clostridia; Clostridiales; Peptococcaceae; Desulfosporosinus
Bacteria; Firmicutes; Clostridia; Clostridiales; Peptococcaceae; Desulfosporosinus
Bacteria; Firmicutes; Clostridia; Clostridiales; Peptococcaceae; Desulfosporosinus
Bacteria; Firmicutes; Clostridia; Clostridiales; Peptococcaceae; Desulfosporosinus
Bacteria; Firmicutes; Clostridia; Clostridiales; Peptococcaceae; Desulfosporosinus
Bacteria; Firmicutes; Clostridia; Clostridiales; Peptococcaceae; Desulfosporosinus
Bacteria; Firmicutes; Clostridia; Clostridiales; Peptococcaceae; Desulfosporosinus
Bacteria; Firmicutes; Clostridia; Clostridiales; Peptococcaceae; Desulfosporosinus
Bacteria; Firmicutes; Clostridia; Clostridiales; Peptococcaceae; Desulfosporosinus
Bacteria; Firmicutes; Clostridia; Clostridiales; Peptococcaceae; Desulfosporosinus
Bacteria; Firmicutes; Clostridia; Clostridiales; Peptococcaceae; Desulfosporosinus
Bacteria; Firmicutes; Clostridia; Clostridiales; Peptococcaceae; Desulfosporosinus
Bacteria; Firmicutes; Clostridia; Clostridiales; Peptococcaceae; Desulfosporosinus
Bacteria; Firmicutes; Clostridia; Clostridiales; Peptococcaceae; Desulfosporosinus
Bacteria; Firmicutes; Clostridia; Clostridiales; Peptococcaceae; Desulfosporosinus
Bacteria; Firmicutes; Clostridia; Clostridiales; Peptococcaceae; Desulfosporosinus
Bacteria; Firmicutes; Clostridia; Clostridiales; Peptococcaceae; Desulfosporosinus
Bacteria; Firmicutes; Clostridia; Clostridiales; Peptococcaceae; Desulfosporosinus
Bacteria; Firmicutes; Clostridia; Clostridiales; Peptococcaceae; Desulfosporosinus
Bacteria; Firmicutes; Clostridia; Clostridiales; Peptococcaceae; Desulfosporosinus
Bacteria; Firmicutes; Clostridia; Clostridiales; Peptococcaceae; Desulfosporosinus
Bacteria; Firmicutes; Clostridia; Clostridiales; Peptococcaceae; Desulfosporosinus
Bacteria; Firmicutes; Clostridia; Clostridiales; Peptococcaceae; Desulfosporosinus
Bacteria; Firmicutes; Clostridia; Clostridiales; Peptococcaceae; Desulfosporosinus
Bacteria; Firmicutes; Clostridia; Clostridiales; Peptococcaceae; Desulfosporosinus
Bacteria; Firmicutes; Clostridia; Clostridiales; Peptococcaceae; Desulfosporosinus
Bacteria; Firmicutes; Clostridia; Clostridiales; Peptococcaceae; Desulfosporosinus
Bacteria; Firmicutes; Clostridia; Clostridiales; Peptococcaceae; Desulfosporosinus
Bacteria; Firmicutes; Clostridia; Clostridiales; Peptococcaceae; Desulfosporosinus
Bacteria; Firmicutes; Clostridia; Clostridiales; Peptococcaceae; Desulfosporosinus
Bacteria; Firmicutes; Clostridia; Clostridiales; Peptococcaceae; Desulfosporosinus
Bacteria; Firmicutes; Clostridia; Clostridiales; Peptococcaceae; Desulfosporosinus
Bacteria; Firmicutes; Clostridia; Clostridiales; Peptococcaceae; Desulfosporosinus
Bacteria; Firmicutes; Clostridia; Clostridiales; Peptococcaceae; Desulfosporosinus
Bacteria; Firmicutes; Clostridia; Clostridiales; Peptococcaceae; Desulfosporosinus
Bacteria; Firmicutes; Clostridia; Clostridiales; Peptococcaceae; Desulfosporosinus
Bacteria; Firmicutes; Clostridia; Clostridiales; Peptococcaceae; Desulfosporosinus
Bacteria; Firmicutes; Clostridia; Clostridiales; Peptococcaceae; Desulfosporosinus
Bacteria; Firmicutes; Clostridia; Clostridiales; Peptococcaceae; Desulfosporosinus
Bacteria; Firmicutes; Clostridia; Clostridiales; Peptococcaceae; Desulfosporosinus
Bacteria; Firmicutes; Clostridia; Clostridiales; Peptococcaceae; Desulfosporosinus
Bacteria; Firmicutes; Clostridia; Clostridiales; Peptococcaceae; Desulfosporosinus
Bacteria; Firmicutes; Clostridia; Clostridiales; Peptococcaceae; Desulfosporosinus
Bacteria; Firmicutes; Clostridia; Clostridiales; Peptococcaceae; Desulfosporosinus
Bacteria; Firmicutes; Clostridia; Clostridiales; Peptococcaceae; Desulfosporosinus
Bacteria; Firmicutes; Clostridia; Clostridiales; Peptococcaceae; Desulfosporosinus
Bacteria; Firmicutes; Clostridia; Clostridiales; Peptococcaceae; Desulfosporosinus
Bacteria; Firmicutes; Clostridia; Clostridiales; Peptococcaceae; Desulfosporosinus
Bacteria; Firmicutes; Clostridia; Clostridiales; Peptococcaceae; Desulfosporosinus
Bacteria; Firmicutes; Clostridia; Clostridiales; Peptococcaceae; Desulfosporosinus
Bacteria; Firmicutes; Clostridia; Clostridiales; Peptococcaceae; Desulfosporosinus
Bacteria; Firmicutes; Clostridia; Clostridiales; Peptococcaceae; Desulfosporosinus
Bacteria; Firmicutes; Clostridia; Clostridiales; Peptococcaceae; Desulfosporosinus
Bacteria; Firmicutes; Clostridia; Clostridiales; Peptococcaceae; Desulfosporosinus
Bacteria; Firmicutes; Clostridia; Clostridiales; Peptococcaceae; Desulfosporosinus
Bacteria; Firmicutes; Clostridia; Clostridiales; Peptococcaceae; Desulfosporosinus
Bacteria; Firmicutes; Clostridia; Clostridiales; Peptococcaceae; Desulfosporosinus
Bacteria; Firmicutes; Clostridia; Clostridiales; Peptococcaceae; Desulfosporosinus
Bacteria; Firmicutes; Clostridia; Clostridiales; Peptococcaceae; Desulfosporosinus
Bacteria; Firmicutes; Clostridia; Clostridiales; Peptococcaceae; Desulfosporosinus
Bacteria; Firmicutes; Clostridia; Clostridiales; Peptococcaceae; Desulfosporosinus
Bacteria; Firmicutes; Clostridia; Clostridiales; Peptococcaceae; Desulfosporosinus
Bacteria; Firmicutes; Clostridia; Clostridiales; Peptococcaceae; Desulfosporosinus
Bacteria; Firmicutes; Clostridia; Clostridiales; Peptococcaceae; Desulfosporosinus
Bacteria; Firmicutes; Clostridia; Clostridiales; Peptococcaceae; Desulfosporosinus
Bacteria; Firmicutes; Clostridia; Clostridiales; Peptococcaceae; Desulfosporosinus
Bacteria; Firmicutes; Clostridia; Clostridiales; Peptococcaceae; Desulfosporosinus
Bacteria; Firmicutes; Clostridia; Clostridiales; Peptococcaceae; Desulfosporosinus
Bacteria; Firmicutes; Clostridia; Clostridiales; Peptococcaceae; Desulfosporosinus
Bacteria; Firmicutes; Clostridia; Clostridiales; Peptococcaceae; Desulfosporosinus
Bacteria; Firmicutes; Clostridia; Clostridiales; Peptococcaceae; Desulfosporosinus
Bacteria; Firmicutes; Clostridia; Clostridiales; Peptococcaceae; Desulfosporosinus
Bacteria; Firmicutes; Clostridia; Clostridiales; Peptococcaceae; Desulfosporosinus
Bacteria; Firmicutes; Clostridia; Clostridiales; Peptococcaceae; Desulfosporosinus
Bacteria; Firmicutes; Clostridia; Clostridiales; Peptococcaceae; Desulfosporosinus
Bacteria; Firmicutes; Clostridia; Clostridiales; Peptococcaceae; Desulfosporosinus
Bacteria; Firmicutes; Clostridia; Clostridiales; Peptococcaceae; Desulfosporosinus
Bacteria; Firmicutes; Clostridia; Clostridiales; Peptococcaceae; Desulfosporosinus
Bacteria; Firmicutes; Clostridia; Clostridiales; Peptococcaceae; Desulfosporosinus
Bacteria; Firmicutes; Clostridia; Clostridiales; Peptococcaceae; Desulfosporosinus
Bacteria; Firmicutes; Clostridia; Clostridiales; Peptococcaceae; Desulfosporosinus
Bacteria; Firmicutes; Clostridia; Clostridiales; Peptococcaceae; Desulfosporosinus
Bacteria; Firmicutes; Clostridia; Clostridiales; Peptococcaceae; Desulfosporosinus
Bacteria; Firmicutes; Clostridia; Clostridiales; Peptococcaceae; Desulfosporosinus
Bacteria; Firmicutes; Clostridia; Clostridiales; Peptococcaceae; Desulfosporosinus
Bacteria; Firmicutes; Clostridia; Clostridiales; Peptococcaceae; Desulfosporosinus
Bacteria; Firmicutes; Clostridia; Clostridiales; Peptococcaceae; Desulfosporosinus
Bacteria; Firmicutes; Clostridia; Clostridiales; Peptococcaceae; Desulfosporosinus
Bacteria; Firmicutes; Clostridia; Clostridiales; Peptococcaceae; Desulfosporosinus
Bacteria; Firmicutes; Clostridia; Clostridiales; Peptococcaceae; Desulfosporosinus
Bacteria; Firmicutes; Clostridia; Clostridiales; Peptococcaceae; Desulfosporosinus
Bacteria; Firmicutes; Clostridia; Clostridiales; Peptococcaceae; Desulfosporosinus
Bacteria; Firmicutes; Clostridia; Clostridiales; Peptococcaceae; Desulfotomaculum
Bacteria; Firmicutes; Clostridia; Clostridiales; Peptococcaceae; Desulfotomaculum
Bacteria; Proteobacteria; Deltaproteobacteria; Desulfarculales; Desulfarculaceae; Desulfarculaceae_ge
Bacteria; Proteobacteria; Deltaproteobacteria; Desulfarculales; Desulfarculaceae; Desulfarculaceae_ge
Bacteria; Proteobacteria; Deltaproteobacteria; Desulfarculales; Desulfarculaceae; Desulfarculaceae_ge
Bacteria; Proteobacteria; Deltaproteobacteria; Desulfarculales; Desulfarculaceae; Desulfarculaceae_ge
Bacteria; Proteobacteria; Deltaproteobacteria; Desulfarculales; Desulfarculaceae; Desulfarculaceae_ge
Bacteria; Proteobacteria; Deltaproteobacteria; Desulfobacterales; Desulfobacteraceae; Candidatus_Magnetomorum
Bacteria; Proteobacteria; Deltaproteobacteria; Desulfobacterales; Desulfobacteraceae; Candidatus_Magnetomorum
Bacteria; Proteobacteria; Deltaproteobacteria; Desulfobacterales; Desulfobacteraceae; Candidatus_Magnetomorum
Bacteria; Proteobacteria; Deltaproteobacteria; Desulfobacterales; Desulfobacteraceae; Desulfobacula
Bacteria; Proteobacteria; Deltaproteobacteria; Desulfobacterales; Desulfobacteraceae; Desulfoluna
Bacteria; Proteobacteria; Deltaproteobacteria; Desulfobacterales; Desulfobacteraceae; Desulfoluna
Bacteria; Proteobacteria; Deltaproteobacteria; Desulfobacterales; Desulfobacteraceae; Desulfoluna
Bacteria; Proteobacteria; Deltaproteobacteria; Desulfobacterales; Desulfobacteraceae; Desulfoluna
Bacteria; Proteobacteria; Deltaproteobacteria; Desulfobacterales; Desulfobacteraceae; Desulfoluna
Bacteria; Proteobacteria; Deltaproteobacteria; Desulfobacterales; Desulfobulbaceae; Desulfobulbus
Bacteria; Proteobacteria; Deltaproteobacteria; Desulfobacterales; Desulfobulbaceae; Desulfobulbus
Bacteria; Proteobacteria; Deltaproteobacteria; Desulfobacterales; Desulfobulbaceae; Desulfocapsa
Bacteria; Proteobacteria; Deltaproteobacteria; Desulfobacterales; Desulfobulbaceae; Desulfocapsa
[truncated: 6,086 more rows]
